# Supplementary material for: Principles of weakly ordered domains in intermetallics: the cooperative effects of atomic packing and electronics in Fe2Al5
Source: Acta Crystallogr A Found Adv. 2019 Feb 21;75(Pt 2):297–306. doi: 10.1107/S2053273318017461 (PMC6396395; doi:10.1107/S2053273318017461)
Supplement: Supplementary file 1 [file a-75-00297-sup1.cif]

##############################################################################
#                                                                            #
# This CIF contains the data in a paper accepted for publication in          #
# Acta Crystallographica Section A. It conforms to the requirements of       #
# Notes for Authors for Acta Crystallographica Section A, and has been       #
# peer reviewed under the auspices of the IUCr Commission on Journals.       #
#                                                                            #
# Full details of the Crystallographic Information File format               #
# are given in the paper "The Crystallographic Information File (CIF):       #
# a New Standard Archive File for Crystallography" by S. R. Hall, F. H.      #
# Allen and I. D. Brown [Acta Cryst. (1991), A47, 655-685].                  #
#                                                                            #
# The current version of the core CIF dictionary is obtainable from          #
# ftp://ftp.iucr.org/pub/cif_core.dic.                                       #
#                                                                            #
# Software is freely available for graphical display of the structure(s)     #
# in this CIF. For information consult the CIF software page                 #
# http://www.iucr.org/resources/cif/software.                                #
#                                                                            #
# This file may be used for bona fide research purposes within the           #
# scientific community so long as proper attribution is given to the journal # 
# article from which it was obtained.                                        #
#                                                                            #
##############################################################################
data_I
_database_code_depnum_ccdc_archive 'CCDC 1880449'
#==============================================================================

# PROCESSING SUMMARY (IUCr Office Use Only)

_journal_date_recd_electronic     2018-09-07
_journal_date_to_coeditor         ?
_journal_date_from_coeditor       ?
_journal_date_accepted            2018-12-10
_journal_date_printers_first      ?
_journal_date_printers_final      ?
_journal_date_proofs_out          ?
_journal_date_proofs_in           ?
_journal_coeditor_name            ?
_journal_coeditor_code            GV5002
_journal_paper_doi    10.1107/S2053273318017461
_journal_coeditor_notes
; ?
;
_journal_paper_category          FA
_journal_techeditor_code          A181746
_iucr_compatibility_tag          ACTA95
_journal_techeditor_notes  
;
;
_journal_coden_ASTM               ACSAD7
_journal_name_full                'Acta Crystallographica, Section A'
_journal_year                     2019
_journal_volume                   75
_journal_issue                    02
_journal_page_first               0
_journal_page_last                0
_journal_suppl_publ_number        ?
_journal_suppl_publ_pages         ?

#==============================================================================

_publ_requested_journal          'Acta Crystallographica A'
_publ_contact_author_name        'Fredrickson, D.C.'


_publ_contact_author_address     
;
1101 University Ave.
Madison
53707
USA
;
_publ_contact_author_email       danny@chem.wisc.edu
loop_
_publ_author_name
_publ_author_address
'Vinokur, A.I.'
;
1101 University Ave.
Madison
53707
USA
;
'Hilleke, K. P.'
;
1101 University Ave.
Madison
53707
USA
;
'Fredrickson, D.C.'
;
1101 University Ave.
Madison
53707
USA
;

_audit_creation_date             2017-05-26
_audit_creation_method           
;
Olex2 1.2
(compiled 2017.03.02 svn.r3394 for OlexSys, GUI svn.r5324)
;
_shelx_SHELXL_version_number     2014/7
_vrf_PLAT041_fredrickson26_100   
;
PROBLEM: Calc. and Reported SumFormula    Strings  Differ     Please Check
RESPONSE: The difference is due to Z' value reported as 0.25, but 
calculated as 1.
;
loop_
_publ_author_email
avinokur@wisc.edu
danny@chem.wisc.edu
_publ_section_references         
;
Dolomanov, O.V., Bourhis, L.J., Gildea, R.J, Howard, J.A.K. & Puschmann, H.
 (2009), J. Appl. Cryst. 42, 339-341.

Sheldrick, G.M. (2015). Acta Cryst. A71, 3-8.

Sheldrick, G.M. (2015). Acta Cryst. C71, 3-8.
;
_chemical_name_common            ?
_chemical_name_systematic        ?
_chemical_formula_moiety         '0.25(Al11.02 Fe4)'
_chemical_formula_sum            'Al2.76 Fe'
_chemical_formula_weight         130.18
_chemical_melting_point          ?
loop_
_atom_type_symbol
_atom_type_description
_atom_type_scat_dispersion_real
_atom_type_scat_dispersion_imag
_atom_type_scat_source
Al Al 0.0645 0.0514 'International Tables Vol C Tables 4.2.6.8 and 6.1.1.4'
Fe Fe 0.3463 0.8444 'International Tables Vol C Tables 4.2.6.8 and 6.1.1.4'

_shelx_space_group_comment       
;
The symmetry employed for this shelxl refinement is uniquely defined
by the following loop, which should always be used as a source of
symmetry information in preference to the above space-group names.
They are only intended as comments.
;
_space_group_crystal_system      orthorhombic
_space_group_IT_number           63
_space_group_name_H-M_alt        'C m c m'
_space_group_name_Hall           '-C 2c 2'
loop_
_space_group_symop_operation_xyz
'x, y, z'
'-x, -y, z+1/2'
'-x, y, -z+1/2'
'x, -y, -z'
'x+1/2, y+1/2, z'
'-x+1/2, -y+1/2, z+1/2'
'-x+1/2, y+1/2, -z+1/2'
'x+1/2, -y+1/2, -z'
'-x, -y, -z'
'x, y, -z-1/2'
'x, -y, z-1/2'
'-x, y, z'
'-x+1/2, -y+1/2, -z'
'x+1/2, y+1/2, -z-1/2'
'x+1/2, -y+1/2, z-1/2'
'-x+1/2, y+1/2, z'

_cell_length_a                   7.638(2)
_cell_length_b                   6.3949(18)
_cell_length_c                   4.2098(14)
_cell_angle_alpha                90
_cell_angle_beta                 90
_cell_angle_gamma                90
_cell_volume                     205.64(11)
_cell_formula_units_Z            4
_cell_measurement_reflns_used    1375
_cell_measurement_temperature    100(2)
_cell_measurement_theta_max      30.619
_cell_measurement_theta_min      4.156
_shelx_estimated_absorpt_T_max   0.778
_shelx_estimated_absorpt_T_min   0.484
_exptl_absorpt_coefficient_mu    8.016
_exptl_absorpt_correction_T_max  0.8331
_exptl_absorpt_correction_T_min  0.5865
_exptl_absorpt_correction_type   multi-scan
_exptl_absorpt_process_details   
;SADABS-2016/2 (Bruker,2016/2) was used for absorption correction. wR2(int) 
was 0.0999 before and 0.0328 after correction. The Ratio of minimum to 
maximum transmission is 0.7040. The \l/2 correction factor is Not present.
;
_exptl_absorpt_special_details   ?
_exptl_crystal_colour            'metallic grey'
_exptl_crystal_colour_lustre     metallic
_exptl_crystal_colour_primary    gray
_exptl_crystal_density_diffrn    4.205
_exptl_crystal_density_meas      ?
_exptl_crystal_density_method    ?
_exptl_crystal_description       block
_exptl_crystal_F_000             247
_exptl_crystal_size_max          0.106
_exptl_crystal_size_mid          0.093
_exptl_crystal_size_min          0.033
_exptl_transmission_factor_max   ?
_exptl_transmission_factor_min   ?
_diffrn_reflns_av_R_equivalents  0.0191
_diffrn_reflns_av_unetI/netI     0.0096
_diffrn_reflns_Laue_measured_fraction_full 1.000
_diffrn_reflns_Laue_measured_fraction_max 1.000
_diffrn_reflns_limit_h_max       10
_diffrn_reflns_limit_h_min       -10
_diffrn_reflns_limit_k_max       8
_diffrn_reflns_limit_k_min       -9
_diffrn_reflns_limit_l_max       6
_diffrn_reflns_limit_l_min       -6
_diffrn_reflns_number            1862
_diffrn_reflns_point_group_measured_fraction_full 1.000
_diffrn_reflns_point_group_measured_fraction_max 1.000
_diffrn_reflns_theta_full        25.242
_diffrn_reflns_theta_max         30.619
_diffrn_reflns_theta_min         4.156
_diffrn_ambient_temperature      100.01
_diffrn_detector_area_resol_mean ?
_diffrn_measured_fraction_theta_full 1.000
_diffrn_measured_fraction_theta_max 1.000
_diffrn_measurement_device_type  'Bruker APEX-II CCD'
_diffrn_measurement_method       '\f and \w scans'
_diffrn_radiation_type           MoK\a
_diffrn_radiation_wavelength     0.71073
_diffrn_source                   ?
_diffrn_standards_number         0
_reflns_Friedel_coverage         0.000
_reflns_Friedel_fraction_full    .
_reflns_Friedel_fraction_max     .
_reflns_number_gt                185
_reflns_number_total             188
_reflns_special_details          
;
 Reflections were merged by SHELXL according to the crystal
 class for the calculation of statistics and refinement.
 
 _reflns_Friedel_fraction is defined as the number of unique
 Friedel pairs measured divided by the number that would be
 possible theoretically, ignoring centric projections and
 systematic absences.
;
_reflns_threshold_expression     'I > 2\s(I)'
_computing_cell_refinement       'SAINT v8.37A (Bruker, 2015)'
_computing_data_collection       ?
_computing_data_reduction        'SAINT v8.37A (Bruker, 2015)'
_computing_molecular_graphics    'Olex2 (Dolomanov et al., 2009)'
_computing_publication_material  'Olex2 (Dolomanov et al., 2009)'
_computing_structure_refinement  'ShelXL (Sheldrick, 2015)'
_computing_structure_solution    'ShelXT (Sheldrick, 2015)'
_refine_diff_density_max         0.353
_refine_diff_density_min         -0.305
_refine_diff_density_rms         0.084
_refine_ls_extinction_coef       .
_refine_ls_extinction_method     none
_refine_ls_goodness_of_fit_ref   1.156
_refine_ls_hydrogen_treatment    undef
_refine_ls_matrix_type           full
_refine_ls_number_parameters     18
_refine_ls_number_reflns         188
_refine_ls_number_restraints     0
_refine_ls_R_factor_all          0.0120
_refine_ls_R_factor_gt           0.0118
_refine_ls_restrained_S_all      1.156
_refine_ls_shift/su_max          0.000
_refine_ls_shift/su_mean         0.000
_refine_ls_structure_factor_coef Fsqd
_refine_ls_weighting_details     
'w=1/[\s^2^(Fo^2^)+(0.0182P)^2^+0.1504P] where P=(Fo^2^+2Fc^2^)/3'
_refine_ls_weighting_scheme      calc
_refine_ls_wR_factor_gt          0.0317
_refine_ls_wR_factor_ref         0.0317
_refine_special_details          ?
_olex2_refinement_description    
;
1. Others
 Uiso(Al2A)=Uiso(Al2B)=Uiso(Al2C)=FVAR(1)
;
_atom_sites_solution_hydrogens   .
_atom_sites_solution_primary     dual
_atom_sites_solution_secondary   ?
loop_
_atom_site_label
_atom_site_type_symbol
_atom_site_fract_x
_atom_site_fract_y
_atom_site_fract_z
_atom_site_U_iso_or_equiv
_atom_site_adp_type
_atom_site_occupancy
_atom_site_site_symmetry_order
_atom_site_calc_flag
_atom_site_refinement_flags_posn
_atom_site_refinement_flags_adp
_atom_site_refinement_flags_occupancy
_atom_site_disorder_assembly
_atom_site_disorder_group
Fe1 Fe 0.5000 0.82803(4) 0.2500 0.00633(11) Uani 1 4 d S T P . .
Al1 Al 0.31298(7) 0.14790(8) 0.2500 0.01036(13) Uani 1 2 d S T P . .
Al2A Al 0.5000 0.5000 0.5000 0.0064(5) Uiso 0.251(4) 4 d S T P A 1
Al2B Al 0.5000 0.4617(6) 0.2500 0.0064(5) Uiso 0.184(4) 4 d S T P A .
Al2C Al 0.5000 0.5230(5) 0.6214(18) 0.0064(5) Uiso 0.1594(15) 2 d S T P A 2

loop_
_atom_site_aniso_label
_atom_site_aniso_U_11
_atom_site_aniso_U_22
_atom_site_aniso_U_33
_atom_site_aniso_U_23
_atom_site_aniso_U_13
_atom_site_aniso_U_12
Fe1 0.00414(17) 0.00602(17) 0.00883(17) 0.000 0.000 0.000
Al1 0.0083(2) 0.0165(3) 0.0063(2) 0.000 0.000 0.00726(18)

_geom_special_details            
;
 All esds (except the esd in the dihedral angle between two l.s. planes)
 are estimated using the full covariance matrix.  The cell esds are taken
 into account individually in the estimation of esds in distances, angles
 and torsion angles; correlations between esds in cell parameters are only
 used when they are defined by crystal symmetry.  An approximate (isotropic)
 treatment of cell esds is used for estimating esds involving l.s. planes.
;
loop_
_geom_bond_atom_site_label_1
_geom_bond_atom_site_label_2
_geom_bond_distance
_geom_bond_site_symmetry_2
_geom_bond_publ_flag
Fe1 Al1 2.5485(7) 9_665 ?
Fe1 Al1 2.5485(7) 9_666 ?
Fe1 Al1 2.5485(7) 11_565 ?
Fe1 Al1 2.4950(8) 1_565 ?
Fe1 Al1 2.4950(8) 3_665 ?
Fe1 Al2A 2.3469(6) . ?
Fe1 Al2A 2.3469(6) 2_664 ?
Fe1 Al2B 2.343(4) . ?
Fe1 Al2C 2.309(3) 2_664 ?
Fe1 Al2C 2.309(3) 9_666 ?
Fe1 Al2C 2.500(5) . ?
Fe1 Al2C 2.500(5) 10_556 ?
Al1 Fe1 2.4950(8) 1_545 ?
Al1 Fe1 2.6537(9) 5_445 ?
Al1 Fe1 2.5485(7) 9_666 ?
Al1 Fe1 2.5485(7) 9_665 ?
Al1 Al1 2.6573(8) 13 ?
Al1 Al1 2.6573(8) 13_556 ?
Al1 Al2B 2.463(3) . ?
Al1 Al2B 2.6709(19) 5_445 ?
Al1 Al2C 2.601(3) 2_664 ?
Al1 Al2C 2.6837(19) 6_554 ?
Al1 Al2C 2.601(3) 9_666 ?
Al1 Al2C 2.6837(19) 13_556 ?
Al2A Fe1 2.3469(6) 9_666 ?
Al2A Al1 2.7780(8) 13_556 ?
Al2A Al1 2.7780(8) 5 ?
Al2A Al1 2.7780(8) 15_556 ?
Al2A Al1 2.8667(7) 9_666 ?
Al2A Al1 2.8667(7) 3_655 ?
Al2A Al1 2.7780(8) 7 ?
Al2A Al2A 2.1049(7) 2_664 ?
Al2A Al2A 2.1049(7) 2_665 ?
Al2A Al2B 1.0806(10) 9_666 ?
Al2A Al2B 1.0806(10) . ?
Al2B Al1 2.463(3) 3_655 ?
Al2B Al1 2.6709(19) 5 ?
Al2B Al2A 1.0806(10) 2_664 ?
Al2B Al2B 2.1613(19) 9_665 ?
Al2B Al2B 2.1613(19) 9_666 ?
Al2B Al2C 1.612(8) 10_556 ?
Al2B Al2C 0.550(8) 2_664 ?
Al2B Al2C 1.612(8) . ?
Al2B Al2C 0.550(8) 9_666 ?
Al2C Fe1 2.309(3) 9_666 ?
Al2C Al1 2.601(3) 11_566 ?
Al2C Al1 2.601(3) 9_666 ?
Al2C Al1 2.6837(19) 13_556 ?
Al2C Al2B 2.675(7) 1_556 ?
Al2C Al2B 0.550(8) 9_666 ?
Al2C Al2C 2.1253(11) 2_665 ?
Al2C Al2C 1.083(15) 10_557 ?
Al2C Al2C 2.1253(11) 2_664 ?
Al2C Al2C 1.064(15) 9_666 ?

loop_
_geom_angle_atom_site_label_1
_geom_angle_atom_site_label_2
_geom_angle_atom_site_label_3
_geom_angle
_geom_angle_site_symmetry_1
_geom_angle_site_symmetry_3
_geom_angle_publ_flag
Al1 Fe1 Al1 69.86(3) 3_665 1_565 ?
Al1 Fe1 Al1 68.19(3) 11_565 9_665 ?
Al1 Fe1 Al1 105.749(17) 1_565 9_665 ?
Al1 Fe1 Al1 68.257(19) 3_665 9_666 ?
Al1 Fe1 Al1 68.26(2) 3_665 9_665 ?
Al1 Fe1 Al1 105.749(17) 1_565 9_666 ?
Al1 Fe1 Al1 111.37(3) 9_666 9_665 ?
Al1 Fe1 Al1 105.749(17) 3_665 11_565 ?
Al1 Fe1 Al1 68.26(2) 1_565 11_565 ?
Al1 Fe1 Al1 173.08(3) 9_666 11_565 ?
Al1 Fe1 Al2C 129.77(11) 3_665 10_556 ?
Al1 Fe1 Al2C 129.77(11) 3_665 . ?
Al1 Fe1 Al2C 129.77(11) 1_565 10_556 ?
Al1 Fe1 Al2C 129.77(11) 1_565 . ?
Al2A Fe1 Al1 137.122(15) 2_664 1_565 ?
Al2A Fe1 Al1 137.122(15) . 3_665 ?
Al2A Fe1 Al1 115.110(16) . 11_565 ?
Al2A Fe1 Al1 137.122(15) . 1_565 ?
Al2A Fe1 Al1 71.555(16) 2_664 11_565 ?
Al2A Fe1 Al1 115.110(16) . 9_665 ?
Al2A Fe1 Al1 71.555(16) 2_664 9_665 ?
Al2A Fe1 Al1 115.110(16) 2_664 9_666 ?
Al2A Fe1 Al1 137.122(15) 2_664 3_665 ?
Al2A Fe1 Al1 71.555(16) . 9_666 ?
Al2A Fe1 Al2A 53.29(2) 2_664 . ?
Al2B Fe1 Al1 93.462(13) . 9_666 ?
Al2B Fe1 Al1 145.072(17) . 1_565 ?
Al2B Fe1 Al1 145.072(17) . 3_665 ?
Al2B Fe1 Al1 93.462(13) . 11_565 ?
Al2B Fe1 Al1 93.462(13) . 9_665 ?
Al2B Fe1 Al2A 26.644(11) . 2_664 ?
Al2B Fe1 Al2A 26.644(11) . . ?
Al2B Fe1 Al2C 38.71(16) . . ?
Al2B Fe1 Al2C 38.71(16) . 10_556 ?
Al2C Fe1 Al1 104.62(16) 2_664 9_666 ?
Al2C Fe1 Al1 124.31(12) 10_556 9_666 ?
Al2C Fe1 Al1 142.85(6) 2_664 1_565 ?
Al2C Fe1 Al1 142.85(6) 2_664 3_665 ?
Al2C Fe1 Al1 104.62(16) 9_666 9_665 ?
Al2C Fe1 Al1 62.00(12) 10_556 9_665 ?
Al2C Fe1 Al1 142.85(6) 9_666 1_565 ?
Al2C Fe1 Al1 62.00(12) 10_556 11_565 ?
Al2C Fe1 Al1 104.62(16) 9_666 11_565 ?
Al2C Fe1 Al1 124.31(12) . 9_665 ?
Al2C Fe1 Al1 82.24(16) 9_666 9_666 ?
Al2C Fe1 Al1 82.24(16) 2_664 9_665 ?
Al2C Fe1 Al1 142.85(6) 9_666 3_665 ?
Al2C Fe1 Al1 124.31(12) . 11_565 ?
Al2C Fe1 Al1 82.24(16) 2_664 11_565 ?
Al2C Fe1 Al1 62.00(12) . 9_666 ?
Al2C Fe1 Al2B 13.56(19) 2_664 . ?
Al2C Fe1 Al2B 13.56(19) 9_666 . ?
Al2C Fe1 Al2C 25.2(3) 9_666 . ?
Al2C Fe1 Al2C 25.2(3) 2_664 10_556 ?
Al2C Fe1 Al2C 52.27(5) 9_666 10_556 ?
Al2C Fe1 Al2C 77.4(3) 10_556 . ?
Al2C Fe1 Al2C 52.27(5) 2_664 . ?
Al2C Fe1 Al2C 27.1(4) 2_664 9_666 ?
Fe1 Al1 Fe1 74.251(17) 1_545 9_666 ?
Fe1 Al1 Fe1 118.605(16) 9_665 5_445 ?
Fe1 Al1 Fe1 118.605(16) 9_666 5_445 ?
Fe1 Al1 Fe1 74.251(17) 1_545 9_665 ?
Fe1 Al1 Fe1 111.37(3) 9_666 9_665 ?
Fe1 Al1 Fe1 150.65(2) 1_545 5_445 ?
Fe1 Al1 Al1 127.60(2) 1_545 13_556 ?
Fe1 Al1 Al1 127.60(2) 1_545 13 ?
Fe1 Al1 Al1 61.25(2) 9_665 13 ?
Fe1 Al1 Al1 61.25(2) 9_666 13_556 ?
Fe1 Al1 Al1 145.84(3) 9_666 13 ?
Fe1 Al1 Al1 145.84(3) 9_665 13_556 ?
Fe1 Al1 Al1 57.35(2) 5_445 13_556 ?
Fe1 Al1 Al1 57.35(2) 5_445 13 ?
Fe1 Al1 Al2B 98.45(8) 1_545 5_445 ?
Fe1 Al1 Al2B 121.91(2) 9_665 5_445 ?
Fe1 Al1 Al2B 121.91(2) 9_666 5_445 ?
Fe1 Al1 Al2B 52.21(8) 5_445 5_445 ?
Fe1 Al1 Al2C 110.43(5) 1_545 2_664 ?
Fe1 Al1 Al2C 51.26(6) 5_445 6_554 ?
Fe1 Al1 Al2C 58.08(14) 9_665 2_664 ?
Fe1 Al1 Al2C 110.43(5) 1_545 9_666 ?
Fe1 Al1 Al2C 110.93(16) 9_666 13_556 ?
Fe1 Al1 Al2C 58.08(14) 9_666 9_666 ?
Fe1 Al1 Al2C 110.93(16) 9_665 6_554 ?
Fe1 Al1 Al2C 79.35(15) 9_666 2_664 ?
Fe1 Al1 Al2C 100.15(6) 1_545 13_556 ?
Fe1 Al1 Al2C 51.26(6) 5_445 13_556 ?
Fe1 Al1 Al2C 133.67(16) 9_665 13_556 ?
Fe1 Al1 Al2C 100.15(6) 1_545 6_554 ?
Fe1 Al1 Al2C 133.67(17) 9_666 6_554 ?
Fe1 Al1 Al2C 79.35(15) 9_665 9_666 ?
Al1 Al1 Al1 104.77(4) 13_556 13 ?
Al1 Al1 Al2B 83.98(5) 13_556 5_445 ?
Al1 Al1 Al2B 83.98(5) 13 5_445 ?
Al1 Al1 Al2C 92.14(13) 13 13_556 ?
Al1 Al1 Al2C 73.61(15) 13_556 13_556 ?
Al1 Al1 Al2C 73.61(15) 13 6_554 ?
Al1 Al1 Al2C 92.14(13) 13_556 6_554 ?
Al2B Al1 Fe1 68.02(3) . 9_666 ?
Al2B Al1 Fe1 99.72(6) . 5_445 ?
Al2B Al1 Fe1 109.62(6) . 1_545 ?
Al2B Al1 Fe1 68.02(3) . 9_665 ?
Al2B Al1 Al1 79.03(4) . 13 ?
Al2B Al1 Al1 79.03(4) . 13_556 ?
Al2B Al1 Al2B 151.93(13) . 5_445 ?
Al2B Al1 Al2C 11.79(16) 5_445 13_556 ?
Al2B Al1 Al2C 12.08(16) . 9_666 ?
Al2B Al1 Al2C 12.08(16) . 2_664 ?
Al2B Al1 Al2C 148.03(11) . 13_556 ?
Al2B Al1 Al2C 148.03(11) . 6_554 ?
Al2B Al1 Al2C 11.79(16) 5_445 6_554 ?
Al2C Al1 Fe1 98.25(5) 9_666 5_445 ?
Al2C Al1 Fe1 98.25(5) 2_664 5_445 ?
Al2C Al1 Al1 68.67(14) 2_664 13 ?
Al2C Al1 Al1 88.06(13) 9_666 13 ?
Al2C Al1 Al1 68.67(14) 9_666 13_556 ?
Al2C Al1 Al1 88.06(13) 2_664 13_556 ?
Al2C Al1 Al2B 148.49(11) 2_664 5_445 ?
Al2C Al1 Al2B 148.49(11) 9_666 5_445 ?
Al2C Al1 Al2C 149.41(9) 9_666 6_554 ?
Al2C Al1 Al2C 149.41(9) 2_664 13_556 ?
Al2C Al1 Al2C 23.3(3) 6_554 13_556 ?
Al2C Al1 Al2C 24.0(3) 9_666 2_664 ?
Al2C Al1 Al2C 141.0(2) 9_666 13_556 ?
Al2C Al1 Al2C 141.0(2) 2_664 6_554 ?
Fe1 Al2A Fe1 180.0 . 9_666 ?
Fe1 Al2A Al1 57.494(18) . 9_666 ?
Fe1 Al2A Al1 118.308(13) . 13_556 ?
Fe1 Al2A Al1 118.308(13) . 15_556 ?
Fe1 Al2A Al1 122.506(18) . 3_655 ?
Fe1 Al2A Al1 61.692(13) 9_666 15_556 ?
Fe1 Al2A Al1 61.692(13) 9_666 13_556 ?
Fe1 Al2A Al1 61.692(13) . 7 ?
Fe1 Al2A Al1 122.506(18) 9_666 9_666 ?
Fe1 Al2A Al1 118.308(13) 9_666 7 ?
Fe1 Al2A Al1 57.494(18) 9_666 3_655 ?
Fe1 Al2A Al1 118.308(13) 9_666 5 ?
Fe1 Al2A Al1 61.692(13) . 5 ?
Al1 Al2A Al1 180.0 15_556 7 ?
Al1 Al2A Al1 123.860(16) 13_556 9_666 ?
Al1 Al2A Al1 107.487(18) 13_556 3_655 ?
Al1 Al2A Al1 61.24(2) 15_556 5 ?
Al1 Al2A Al1 123.860(16) 7 3_655 ?
Al1 Al2A Al1 118.76(2) 7 5 ?
Al1 Al2A Al1 107.488(18) 7 9_666 ?
Al1 Al2A Al1 118.76(2) 15_556 13_556 ?
Al1 Al2A Al1 56.140(16) 15_556 3_655 ?
Al1 Al2A Al1 61.24(2) 7 13_556 ?
Al1 Al2A Al1 72.513(18) 5 3_655 ?
Al1 Al2A Al1 180.0 5 13_556 ?
Al1 Al2A Al1 120.22(3) 9_666 3_655 ?
Al1 Al2A Al1 72.513(18) 15_556 9_666 ?
Al1 Al2A Al1 56.140(16) 5 9_666 ?
Al2A Al2A Fe1 116.644(10) 2_665 . ?
Al2A Al2A Fe1 116.643(11) 2_664 9_666 ?
Al2A Al2A Fe1 63.356(10) 2_664 . ?
Al2A Al2A Fe1 63.357(11) 2_665 9_666 ?
Al2A Al2A Al1 112.262(10) 2_664 13_556 ?
Al2A Al2A Al1 67.738(9) 2_664 7 ?
Al2A Al2A Al1 112.262(10) 2_665 5 ?
Al2A Al2A Al1 67.738(9) 2_665 15_556 ?
Al2A Al2A Al1 67.738(10) 2_665 13_556 ?
Al2A Al2A Al1 112.262(9) 2_665 7 ?
Al2A Al2A Al1 67.738(10) 2_664 5 ?
Al2A Al2A Al1 68.461(9) 2_664 3_655 ?
Al2A Al2A Al1 111.539(9) 2_665 3_655 ?
Al2A Al2A Al1 68.461(9) 2_665 9_666 ?
Al2A Al2A Al1 111.539(9) 2_664 9_666 ?
Al2A Al2A Al1 112.262(9) 2_664 15_556 ?
Al2A Al2A Al2A 180.0 2_665 2_664 ?
Al2B Al2A Fe1 76.5(2) 9_666 9_666 ?
Al2B Al2A Fe1 103.5(2) . 9_666 ?
Al2B Al2A Fe1 103.5(2) 9_666 . ?
Al2B Al2A Fe1 76.5(2) . . ?
Al2B Al2A Al1 73.04(9) . 5 ?
Al2B Al2A Al1 122.40(16) . 9_666 ?
Al2B Al2A Al1 73.04(9) 9_666 13_556 ?
Al2B Al2A Al1 106.96(9) 9_666 5 ?
Al2B Al2A Al1 73.04(9) 9_666 15_556 ?
Al2B Al2A Al1 73.04(9) . 7 ?
Al2B Al2A Al1 122.39(16) 9_666 3_655 ?
Al2B Al2A Al1 106.96(9) . 15_556 ?
Al2B Al2A Al1 106.96(9) . 13_556 ?
Al2B Al2A Al1 57.60(16) . 3_655 ?
Al2B Al2A Al1 57.61(16) 9_666 9_666 ?
Al2B Al2A Al1 106.96(9) 9_666 7 ?
Al2B Al2A Al2A 166.9(2) . 2_665 ?
Al2B Al2A Al2A 13.1(2) . 2_664 ?
Al2B Al2A Al2A 13.1(2) 9_666 2_665 ?
Al2B Al2A Al2A 166.9(2) 9_666 2_664 ?
Al2B Al2A Al2B 180.0 9_666 . ?
Fe1 Al2B Al1 144.55(5) . 3_655 ?
Fe1 Al2B Al1 63.52(7) . 5 ?
Fe1 Al2B Al1 144.55(5) . . ?
Al1 Al2B Al1 151.93(13) . 5 ?
Al1 Al2B Al1 70.90(11) 3_655 . ?
Al1 Al2B Al1 81.03(3) 3_655 5 ?
Al2A Al2B Fe1 76.9(2) . . ?
Al2A Al2B Fe1 76.9(2) 2_664 . ?
Al2A Al2B Al1 100.65(16) . . ?
Al2A Al2B Al1 84.19(10) 2_664 5 ?
Al2A Al2B Al1 100.65(16) 2_664 3_655 ?
Al2A Al2B Al1 84.19(10) . 5 ?
Al2A Al2B Al1 100.65(16) 2_664 . ?
Al2A Al2B Al1 100.65(16) . 3_655 ?
Al2A Al2B Al2A 153.8(4) . 2_664 ?
Al2A Al2B Al2B 0.0 2_664 9_665 ?
Al2A Al2B Al2B 153.8(4) 2_664 9_666 ?
Al2A Al2B Al2B 0.0 . 9_666 ?
Al2A Al2B Al2B 153.8(4) . 9_665 ?
Al2B Al2B Fe1 76.9(2) 9_666 . ?
Al2B Al2B Fe1 76.9(2) 9_665 . ?
Al2B Al2B Al1 100.65(16) 9_665 . ?
Al2B Al2B Al1 100.65(16) 9_666 3_655 ?
Al2B Al2B Al1 100.65(16) 9_666 . ?
Al2B Al2B Al1 84.19(10) 9_666 5 ?
Al2B Al2B Al1 84.19(10) 9_665 5 ?
Al2B Al2B Al1 100.65(16) 9_665 3_655 ?
Al2B Al2B Al2B 153.8(4) 9_666 9_665 ?
Al2C Al2B Fe1 75.92(14) 10_556 . ?
Al2C Al2B Fe1 79.7(6) 9_666 . ?
Al2C Al2B Fe1 79.7(6) 2_664 . ?
Al2C Al2B Fe1 75.92(14) . . ?
Al2C Al2B Al1 98.4(5) 9_666 . ?
Al2C Al2B Al1 101.43(11) . 3_655 ?
Al2C Al2B Al1 85.4(3) 2_664 5 ?
Al2C Al2B Al1 98.4(5) 2_664 . ?
Al2C Al2B Al1 98.4(5) 9_666 3_655 ?
Al2C Al2B Al1 83.77(7) . 5 ?
Al2C Al2B Al1 101.43(11) 10_556 3_655 ?
Al2C Al2B Al1 101.43(11) 10_556 . ?
Al2C Al2B Al1 83.77(7) 10_556 5 ?
Al2C Al2B Al1 101.43(11) . . ?
Al2C Al2B Al1 98.4(5) 2_664 3_655 ?
Al2C Al2B Al1 85.4(3) 9_666 5 ?
Al2C Al2B Al2B 156.6(7) 2_664 9_666 ?
Al2C Al2B Al2B 0.96(14) . 9_666 ?
Al2C Al2B Al2B 156.6(7) 9_666 9_665 ?
Al2C Al2B Al2B 2.8(4) 9_666 9_666 ?
Al2C Al2B Al2B 152.8(3) . 9_665 ?
Al2C Al2B Al2B 152.8(3) 10_556 9_666 ?
Al2C Al2B Al2B 2.8(4) 2_664 9_665 ?
Al2C Al2B Al2B 0.96(14) 10_556 9_665 ?
Al2C Al2B Al2C 155.6(6) 9_666 10_556 ?
Al2C Al2B Al2C 151.8(3) 10_556 . ?
Al2C Al2B Al2C 3.8(5) 2_664 10_556 ?
Al2C Al2B Al2C 3.8(5) 9_666 . ?
Al2C Al2B Al2C 159.4(11) 9_666 2_664 ?
Al2C Al2B Al2C 155.6(6) 2_664 . ?
Fe1 Al2C Fe1 154.8(3) 9_666 . ?
Fe1 Al2C Al1 137.6(2) 9_666 11_566 ?
Fe1 Al2C Al1 137.6(2) 9_666 9_666 ?
Fe1 Al2C Al1 63.70(6) 9_666 13_556 ?
Fe1 Al2C Al1 59.91(6) . 11_566 ?
Fe1 Al2C Al1 116.35(11) . 13_556 ?
Fe1 Al2C Al1 59.91(6) . 9_666 ?
Fe1 Al2C Al2B 137.1(3) . 1_556 ?
Fe1 Al2C Al2B 68.01(14) 9_666 1_556 ?
Al1 Al2C Al1 78.36(7) 11_566 13_556 ?
Al1 Al2C Al1 141.0(2) 9_666 13_556 ?
Al1 Al2C Al1 66.64(10) 9_666 11_566 ?
Al1 Al2C Al2B 85.0(2) 11_566 1_556 ?
Al1 Al2C Al2B 85.0(2) 9_666 1_556 ?
Al2B Al2C Fe1 118.4(6) 9_666 . ?
Al2B Al2C Fe1 65.37(18) . . ?
Al2B Al2C Fe1 86.7(7) 9_666 9_666 ?
Al2B Al2C Fe1 89.5(3) . 9_666 ?
Al2B Al2C Al1 82.8(3) 9_666 13_556 ?
Al2B Al2C Al1 74.98(13) 1_556 13_556 ?
Al2B Al2C Al1 69.6(4) 9_666 9_666 ?
Al2B Al2C Al1 95.54(19) . 13_556 ?
Al2B Al2C Al1 113.50(19) . 9_666 ?
Al2B Al2C Al1 69.6(4) 9_666 11_566 ?
Al2B Al2C Al1 113.50(19) . 11_566 ?
Al2B Al2C Al2B 157.5(2) . 1_556 ?
Al2B Al2C Al2B 18.7(6) 9_666 1_556 ?
Al2B Al2C Al2B 176.2(5) 9_666 . ?
Al2B Al2C Al2C 174.3(8) 9_666 9_666 ?
Al2B Al2C Al2C 6.13(15) . 2_664 ?
Al2B Al2C Al2C 10.3(6) 9_666 10_557 ?
Al2B Al2C Al2C 158.0(3) . 2_665 ?
Al2B Al2C Al2C 177.7(7) 9_666 2_664 ?
Al2B Al2C Al2C 18.2(5) 9_666 2_665 ?
Al2C Al2C Fe1 136.7(3) 2_665 . ?
Al2C Al2C Fe1 128.71(16) 10_557 . ?
Al2C Al2C Fe1 95.6(3) 2_664 9_666 ?
Al2C Al2C Fe1 59.23(15) 2_664 . ?
Al2C Al2C Fe1 68.5(2) 2_665 9_666 ?
Al2C Al2C Fe1 67.3(4) 9_666 . ?
Al2C Al2C Fe1 87.5(3) 9_666 9_666 ?
Al2C Al2C Fe1 76.44(19) 10_557 9_666 ?
Al2C Al2C Al1 115.1(4) 9_666 9_666 ?
Al2C Al2C Al1 115.1(4) 9_666 11_566 ?
Al2C Al2C Al1 75.16(16) 2_665 13_556 ?
Al2C Al2C Al1 77.98(17) 10_557 9_666 ?
Al2C Al2C Al1 84.6(2) 2_665 11_566 ?
Al2C Al2C Al1 84.6(2) 2_665 9_666 ?
Al2C Al2C Al1 98.3(2) 2_664 13_556 ?
Al2C Al2C Al1 108.54(18) 2_664 11_566 ?
Al2C Al2C Al1 77.98(16) 10_557 11_566 ?
Al2C Al2C Al1 94.67(18) 9_666 13_556 ?
Al2C Al2C Al1 78.36(16) 10_557 13_556 ?
Al2C Al2C Al1 108.54(18) 2_664 9_666 ?
Al2C Al2C Al2B 155.5(4) 9_666 1_556 ?
Al2C Al2C Al2B 2.0(3) 9_666 . ?
Al2C Al2C Al2B 163.6(2) 2_664 1_556 ?
Al2C Al2C Al2B 8.43(11) 10_557 1_556 ?
Al2C Al2C Al2B 0.48(14) 2_665 1_556 ?
Al2C Al2C Al2B 165.92(14) 10_557 . ?
Al2C Al2C Al2C 164.1(3) 2_665 2_664 ?
Al2C Al2C Al2C 172.06(16) 10_557 2_664 ?
Al2C Al2C Al2C 7.95(16) 10_557 2_665 ?
Al2C Al2C Al2C 156.0(5) 9_666 2_665 ?
Al2C Al2C Al2C 164.0(3) 9_666 10_557 ?
Al2C Al2C Al2C 8.1(2) 9_666 2_664 ?

_shelx_res_file                  
;
    fredrickson26_100.res created by SHELXL-2014/7

TITL fredrickson26_100_a.res in Cmcm
REM Old TITL fredrickson26_100_a.res in Cmcm
REM SHELXT solution in Cmcm
REM R1 0.114, Rweak 0.005, Alpha 0.072, Orientation as input
REM Formula found by SHELXT: Al2c Fe
REM SUMP 0.165 0 1 2 1 3 1 4
CELL 0.71073 7.6384 6.3949 4.2098 90 90 90
ZERR 4 0.0024 0.0018 0.0014 0 0 0
LATT 7
SYMM -X,-Y,0.5+Z
SYMM -X,+Y,0.5-Z
SYMM +X,-Y,-Z
SFAC Al Fe
UNIT 11.02 4

L.S. 20
PLAN  20
SIZE 0.033 0.093 0.106
TEMP -173.14
BOND $H
list 4
fmap 2
acta
REM <olex2.extras>
REM <HklSrc "%.\\Fredrickson26_100.hkl">
REM </olex2.extras>

WGHT    0.018200    0.150400
FVAR       0.72682   0.00637
FE1   2    0.500000    0.828026    0.250000    10.25000    0.00414    0.00602 =
         0.00883    0.00000    0.00000    0.00000
AL1   1    0.312980    0.147905    0.250000    10.50000    0.00832    0.01651 =
         0.00625    0.00000    0.00000    0.00726
PART 1
AL2A  1    0.500000    0.500000    0.500000     0.06281   21.00000
PART 0
AL2B  1    0.500000    0.461659    0.250000     0.04599   21.00000
PART 2
AL2C  1    0.500000    0.522969    0.621407     0.07969   21.00000
HKLF 4

REM  fredrickson26_100_a.res in Cmcm
REM R1 =  0.0118 for     185 Fo > 4sig(Fo)  and  0.0120 for all     188 data
REM     18 parameters refined using      0 restraints

END

WGHT      0.0182      0.1504

REM Highest difference peak  0.353,  deepest hole -0.305,  1-sigma level  0.084
Q1    1   0.5000  0.9545  0.2500  10.25000  0.05    0.35
Q2    1   0.5000  0.6741  0.2500  10.25000  0.05    0.26
Q3    1   0.1844  0.0046  0.2500  10.50000  0.05    0.25
Q4    1   0.5000  0.8539  0.0457  10.50000  0.05    0.23
Q5    1   0.5569  0.7483  0.0810  11.00000  0.05    0.23
Q6    1   0.5486  0.6581  0.5500  11.00000  0.05    0.23
Q7    1   0.4464  0.4638  0.2500  10.50000  0.05    0.22
Q8    1   0.5000  0.0664  0.2500  10.25000  0.05    0.20
Q9    1   0.6515  0.8550  0.0790  11.00000  0.05    0.19
Q10   1   0.3620  0.2453  0.0349  11.00000  0.05    0.18
Q11   1   0.3302 -0.0470  0.2500  10.50000  0.05    0.16
Q12   1   0.3679  0.3528  0.2500  10.50000  0.05    0.16
Q13   1   0.5692  0.9507  0.0785  11.00000  0.05    0.16
Q14   1   0.6611  0.7834  0.2500  10.50000  0.05    0.15
Q15   1   0.1220  0.1417  0.2500  10.50000  0.05    0.15
Q16   1   0.3370  0.2807 -0.0420  11.00000  0.05    0.15
Q17   1   0.3531  0.0259  0.0451  11.00000  0.05    0.14
Q18   1   0.2948  0.2459  0.2500  10.50000  0.05    0.11
Q19   1   0.2943  0.1032  0.0974  11.00000  0.05    0.10
Q20   1   0.2594  0.3085  0.0705  11.00000  0.05    0.09
;
_shelx_res_checksum              42103
_shelx_hkl_file                  
;
   0   2   0  951.90   18.90
   0   2   0  961.30   19.60
   0  -2   0  981.60   20.70
   0   2   0  932.11   18.90
   0  -2   0  928.81   20.20
   0  -2   0  937.91   18.90
   0  -4   0 1407.56   31.80
   0   4   0 1395.86   29.00
   0   4   0 1430.66   29.10
   0  -4   0 1361.76   32.10
   0  -4   0 1419.66   29.00
   0  -6   0 3655.23   77.09
   0  -6   0 3682.03   71.89
   0   6   0 3668.73   72.29
   0  -6   0 3588.34   76.99
   0  -8   0   42.90    7.30
   1  -1   0  540.95   12.20
   1  -1   0  558.74   10.40
  -1  -1   0  573.74   11.90
   1   1   0  564.64   11.20
  -1  -1   0  543.05   11.40
   1   1   0  527.55   11.70
  -1   1   0  542.35   11.30
   1  -1   0  540.95   11.90
   1  -1   0  547.05   11.30
  -1   3   0 7402.06  136.69
   1   3   0 7591.64  137.49
  -1   3   0 7364.76  134.79
  -1  -3   0 7385.66  138.39
   1  -3   0 7515.05  138.49
   1  -3   0 7102.89  138.79
   1   3   0 7309.87  135.69
   1  -3   0 7309.07  136.09
  -1  -3   0 7472.65  137.69
   1   3   0 7364.46  136.69
   1   5   0  195.08    7.10
  -1  -5   0  200.98    9.20
   1  -5   0  200.68    7.50
   1  -5   0  191.48    9.50
  -1  -5   0  200.98    7.20
  -1   5   0  203.38    6.70
   1   5   0  202.78    8.00
   1  -5   0  200.38    9.90
  -1  -7   0  103.29    6.00
   1  -7   0   93.49    8.40
   1  -7   0   98.79    8.90
  -1  -7   0  102.79    8.50
  -1  -7   0  114.39    9.10
   1  -7   0   99.69    6.30
   1  -9   0  561.14   24.50
  -1  -9   0  612.14   24.70
   2   0   0 2382.86   45.40
   2   0   0 2369.16   45.10
  -2   0   0 2473.35   45.70
  -2   0   0 2357.36   44.80
   2   0   0 2430.46   46.30
   2  -2   0   12.80    2.10
   2  -2   0   18.90    1.00
  -2   2   0   18.40    1.80
  -2  -2   0   17.30    2.30
   2   2   0   19.60    2.40
   2  -2   0   14.70    1.80
   2  -2   0   19.60    2.70
   2   2   0   22.70    2.20
  -2  -2   0   18.90    2.20
   2   2   0   16.50    2.10
  -2   4   0  380.26   11.10
  -2  -4   0  371.66   12.60
  -2  -4   0  346.97   11.60
   2  -4   0  380.36   10.80
   2   4   0  368.26   11.50
   2  -4   0  373.66   12.80
   2  -4   0  383.46   13.20
  -2   4   0  376.36    8.60
   2   4   0  361.16   11.70
   2   4   0  363.06   10.20
   2  -6   0  652.63   21.80
  -2  -6   0  700.43   17.50
   2   6   0  677.23   19.50
   2  -6   0  677.83   22.40
  -2  -6   0  662.13   20.90
   2   6   0  683.73   17.40
  -2  -6   0  667.13   21.60
   2  -6   0  682.73   18.40
  -2  -8   0  340.87   16.70
   2  -8   0  349.87   13.50
   2  -8   0  355.96   18.00
  -3   1   0  418.86   10.10
   3  -1   0  415.06   10.90
  -3  -1   0  425.36   11.10
  -3  -1   0  417.56   10.10
   3  -1   0  429.46   10.40
   3  -1   0  438.86   12.10
   3   1   0  426.46   11.20
   3   1   0  419.46   10.20
   3   1   0  417.66   11.60
   3  -1   0  416.96    9.80
  -3   1   0  426.96   10.70
   3   3   0  599.34   15.20
   3  -3   0  638.64   15.60
  -3  -3   0  667.43   17.30
   3   3   0  649.54   16.80
  -3   3   0  634.44   12.50
   3  -3   0  617.64   17.80
   3  -3   0  634.14   17.20
  -3  -3   0  644.24   15.70
  -3   3   0  627.24   15.50
   3   3   0  646.04   16.90
   3   5   0  201.38    7.60
   3  -5   0  200.58   10.40
   3  -5   0  182.58    9.90
   3   5   0  205.98    9.40
  -3  -5   0  173.88    9.40
   3  -5   0  203.38    8.20
  -3  -5   0  205.08    9.20
   3  -7   0  206.88   12.80
   3   7   0  213.68   11.00
   3  -7   0  182.68   12.00
   3  -7   0  200.68    9.60
  -3  -7   0  224.58   12.10
  -4   0   0 4774.92   91.99
   4   0   0 5005.20   94.09
   4   0   0 4922.31   91.49
  -4   0   0 4850.41   90.59
   4   0   0 4855.51   91.89
   4   0   0 4784.42   91.29
   4  -2   0   75.69    4.10
  -4   2   0   77.49    4.10
   4   2   0   70.89    3.80
   4  -2   0   71.49    5.20
   4  -2   0   74.69    4.80
  -4  -2   0   83.49    4.90
   4   2   0   75.89    4.90
  -4  -2   0   77.49    4.00
   4  -2   0   78.69    3.50
   4   2   0   78.79    5.00
  -4  -4   0   25.20    4.60
   4  -4   0   20.00    4.00
   4   4   0   21.00    3.90
  -4  -4   0   18.70    3.20
   4  -4   0   26.40    3.70
   4   4   0   15.70    2.70
   4  -4   0   25.20    4.30
   4   6   0 1055.59   28.80
   4  -6   0 1063.39   27.00
   4  -6   0 1078.49   31.70
   4  -6   0 1064.39   31.40
  -4  -6   0 1048.70   28.20
   4  -8   0   91.39    7.80
   4  -8   0  110.39   12.80
   4   8   0  105.19    9.30
   5  -1   0  835.82   19.60
   5  -1   0  828.32   20.10
   5  -1   0  831.32   22.20
   5   1   0  788.62   20.50
   5  -1   0  865.71   19.30
   5   1   0  796.82   19.20
   5   1   0  835.22   21.90
  -5   1   0  847.02   20.20
  -5   1   0  834.32   18.80
  -5  -1   0  785.02   20.40
  -5  -1   0  813.92   18.50
   5   3   0 6535.45  123.49
   5  -3   0 6521.45  123.79
  -5  -3   0 6084.59  120.19
   5  -3   0 6360.96  121.09
   5   3   0 6211.88  120.39
   5   3   0 6309.57  123.69
   5  -3   0 6581.34  125.89
  -5  -3   0 6359.56  123.39
   5  -5   0   68.59    5.50
  -5  -5   0   58.79    5.30
   5   5   0   73.09    6.60
   5  -5   0   55.99    7.10
   5  -5   0   70.69    8.50
   5   5   0   69.49    5.10
   5  -7   0  319.67   13.40
   5   7   0  286.07   14.50
   5  -7   0  308.77   16.70
   6   0   0 6569.74  124.09
  -6   0   0 6414.56  122.49
   6   0   0 6537.45  128.19
   6   0   0 6803.02  125.29
   6   0   0 6465.15  124.09
  -6   0   0 6570.74  127.49
   6   2   0  285.67    9.70
  -6  -2   0  278.07   11.10
   6   2   0  278.27   11.30
   6  -2   0  267.87   12.10
   6  -2   0  282.07    9.20
   6  -2   0  282.97   10.20
   6   2   0  282.27   11.90
  -6  -2   0  282.97    9.10
   6  -2   0  279.47   11.00
   6  -4   0  312.87   11.60
   6   4   0  294.17   13.00
   6   4   0  303.27   11.20
   6  -4   0  301.17   13.30
   6  -4   0  302.07   14.20
   6  -6   0 1744.33   46.50
   6  -6   0 1743.63   49.10
   6   6   0 1823.02   45.10
   6  -6   0 1741.03   41.50
   7  -1   0   13.40    3.10
  -7  -1   0   11.00    2.30
   7  -1   0    9.10    2.40
   7   1   0    7.80    2.30
   7   1   0   10.90    3.10
   7   1   0    7.40    2.20
   7  -1   0    6.90    2.30
   7  -1   0   11.70    3.70
   7   1   0   10.70    3.00
   7   3   0 1049.40   28.60
   7   3   0 1028.70   25.50
   7  -3   0 1016.70   30.50
   7  -3   0 1014.10   28.10
   7  -3   0 1044.50   26.70
   7  -5   0  236.28   22.10
   7  -5   0  216.48   10.80
   7   5   0  205.18   12.00
   7  -5   0  216.38   12.60
   7   7   0    9.60    4.90
   7  -7   0   12.00    5.40
   7  -7   0   10.80    3.90
   8   0   0  180.58    9.10
   8   0   0  184.88    8.90
   8   2   0    1.70    1.90
   8   2   0    3.10    2.80
   8  -2   0    1.30    2.30
   8  -2   0    2.10    3.30
   8  -2   0    3.90    2.30
   8  -4   0  200.38   10.60
   8   4   0  199.58   11.90
   8  -4   0  201.78   11.80
   8   6   0  199.48   13.30
   8  -6   0  191.48   13.60
   8  -6   0  208.38   11.90
   9  -1   0    2.70    2.20
   9   1   0    2.10    2.20
   9   1   0    1.60    2.40
   9  -3   0  556.74   18.90
   9  -3   0  531.15   20.00
   9   3   0  492.65   19.90
   9  -5   0   33.90    6.90
   9   5   0   33.10    6.90
   9  -5   0   32.50    5.60
  10   0   0 1919.41   45.40
  10   2   0   56.69    7.90
  10  -2   0   62.89    7.30
  10   2   0   46.00    6.20
   0   0   1    0.10    0.60
   0   0  -1   -0.10    0.40
   0   0  -1    0.10    0.30
   0   0   1    1.50    0.70
   0   0   1    0.50    0.60
   0  -2  -1    8.50    1.30
   0  -2   1   14.40    2.30
   0   2   1   11.90    1.80
   0  -2   1   10.70    1.60
   0  -2  -1   11.50    1.70
   0  -2   1   10.90    1.10
   0   2  -1    9.20    1.70
   0  -2  -1    8.00    1.70
   0   2  -1   10.60    1.70
   0  -2   1    8.90    1.80
   0   2   1    9.40    1.40
   0  -4   1  198.18    6.00
   0   4   1  194.78    6.50
   0   4  -1  192.98    7.10
   0  -4   1  190.98    8.70
   0   4  -1  186.58    7.70
   0   4   1  207.88    7.50
   0  -4   1  210.08    8.80
   0  -4  -1  208.08    8.20
   0  -4  -1  201.78    7.40
   0  -4  -1  196.18    8.30
   0  -6  -1  853.31   25.20
   0  -6   1  852.91   20.00
   0   6   1  838.52   21.90
   0  -6  -1  855.21   22.00
   0  -6   1  819.42   24.80
   0  -6  -1  892.41   24.40
   0   6  -1  838.82   21.70
   0  -8  -1   38.80    5.50
   0  -8  -1   41.30    7.90
   0  -8   1   38.80    7.40
   0  -8  -1   41.50    6.40
   1  -1  -1 1334.17   25.20
  -1  -1   1 1310.87   26.70
   1  -1  -1 1339.47   25.80
   1   1   1 1260.37   26.40
   1  -1  -1 1291.77   26.90
   1   1   1 1302.47   26.40
   1  -1  -1 1346.07   24.70
  -1   1  -1 1326.07   25.90
  -1   1   1 1320.17   26.30
  -1   1   1 1345.57   25.10
  -1  -1  -1 1269.07   25.80
   1  -1   1 1313.17   25.50
  -1  -1  -1 1301.17   25.60
  -1  -1  -1 1325.87   25.00
   1  -1   1 1331.17   26.30
  -1   1   1 1340.87   25.80
   1  -1   1 1323.97   26.20
   1   1  -1 1299.77   26.30
   1   1  -1 1328.27   26.00
  -1   3  -1  225.58    7.00
  -1   3  -1  227.18    7.80
   1   3   1  246.28    8.10
  -1  -3   1  232.18    5.60
   1  -3  -1  234.88    8.00
   1  -3  -1  224.98    7.40
   1  -3  -1  230.48    7.10
   1   3   1  228.38    7.50
  -1  -3   1  231.18    8.50
   1  -3  -1  234.18    8.60
  -1  -3   1  242.18    8.50
   1   3  -1  230.08    8.00
  -1  -3  -1  230.38    7.70
   1  -3   1  239.38    9.00
  -1   3   1  246.58    7.50
   1   3  -1  236.18    7.80
   1  -3   1  243.28    8.80
   1  -3   1  223.68    6.50
  -1   3   1  235.88    5.90
  -1  -3  -1  247.78    8.00
   1  -5  -1  493.05   16.40
  -1  -5   1  465.65   11.90
  -1   5  -1  470.05   14.70
   1   5   1  477.85   13.70
   1  -5  -1  487.65   14.10
  -1   5  -1  482.05   13.30
   1  -5  -1  515.55   16.00
  -1  -5   1  499.65   16.20
   1   5   1  506.15   14.30
   1  -5   1  475.65   16.80
  -1  -5  -1  469.25   15.10
  -1  -5  -1  475.65   14.10
   1  -5   1  498.05   16.50
  -1   5   1  511.05   14.20
   1  -5   1  488.05   12.70
   1   5  -1  471.65   14.30
  -1  -5  -1  466.75   15.40
   1   5  -1  466.95   15.20
   1   7   1  330.77   12.50
  -1  -7   1  358.76   15.70
   1  -7  -1  347.97   16.20
   1  -7  -1  337.07   12.80
   1  -7  -1  342.07   14.90
   1  -7   1  345.47   15.80
  -1  -7  -1  339.87   12.80
   1   7  -1  327.77   12.90
  -1  -7  -1  308.87   15.00
  -1  -7  -1  340.47   14.60
   1  -9  -1  158.58   14.00
  -1  -9   1  163.68   12.80
   1  -9   1  166.58   13.20
  -1  -9  -1  161.88   13.90
   2   0   1    0.60    0.50
   2   0   1    0.20    0.70
   2   0  -1    5.50    1.10
   2   0  -1    0.50    0.80
   2   0  -1    0.40    0.50
   2   0  -1    1.40    0.80
  -2   0   1   -0.10    0.80
  -2   0  -1    0.50    0.80
   2   0   1    0.10    0.90
  -2  -2   1 6523.05  123.09
   2  -2  -1 6649.63  123.89
   2  -2  -1 6462.35  119.19
   2   2   1 6428.46  122.79
   2  -2  -1 6531.15  121.79
  -2  -2   1 6659.13  122.69
   2   2   1 6464.95  122.59
   2  -2  -1 6679.33  122.69
  -2   2  -1 6496.55  122.09
   2  -2  -1 6649.23  121.09
   2  -2   1 6752.92  123.09
  -2  -2  -1 6542.85  120.39
   2  -2   1 6677.13  124.19
   2   2  -1 6611.54  122.79
   2  -2   1 6399.36  121.39
   2   2  -1 6631.44  119.69
   2  -2   1 6678.33  121.39
  -2   2   1 6602.14  122.49
   2   2  -1 6596.14  122.89
  -2  -2  -1 6510.35  122.49
  -2  -4   1 2185.68   46.10
   2   4   1 2151.68   44.50
   2  -4  -1 2115.39   43.90
   2   4   1 2115.29   44.50
  -2   4  -1 2098.69   42.20
  -2  -4   1 2096.69   46.10
   2  -4  -1 2202.18   46.90
   2  -4  -1 2172.48   45.70
  -2   4  -1 2200.28   44.90
  -2  -4   1 2173.98   40.80
   2   4  -1 2106.79   40.60
  -2  -4  -1 2081.59   44.20
  -2  -4  -1 2170.08   45.50
   2  -4   1 2143.69   46.40
   2   4  -1 2119.79   44.80
   2  -4   1 2046.80   42.70
   2  -4   1 2092.09   47.30
  -2  -6   1    4.50    2.70
   2   6   1    2.80    2.10
   2   6   1    1.80    1.70
   2  -6  -1   -0.10    1.60
   2  -6  -1    1.60    2.10
   2  -6  -1    0.10    2.40
  -2  -6  -1    2.20    1.90
   2  -6   1    0.00    2.40
   2   6  -1    1.50    2.00
  -2  -6  -1    0.40    2.40
   2  -6   1   -0.20    1.40
  -2  -6  -1   -0.30    1.70
   2  -8  -1  863.31   29.80
   2  -8  -1  828.32   24.30
   2  -8  -1  861.21   27.90
   2   8   1  828.02   23.70
  -2  -8   1  776.02   27.40
  -2  -8  -1  826.32   27.40
  -2  -8  -1  845.72   24.00
   2  -8   1  827.42   28.60
   3   1   1 6620.94  122.39
  -3  -1   1 6573.64  123.19
   3  -1  -1 6509.45  121.69
   3  -1  -1 6607.44  123.99
   3  -1  -1 6721.63  123.29
   3  -1  -1 6772.22  122.09
   3   1   1 6547.24  124.99
  -3   1  -1 6460.35  122.79
   3   1   1 6421.36  123.39
   3   1  -1 6526.95  122.79
  -3   1   1 6578.84  122.89
   3  -1   1 6436.06  122.19
   3  -1   1 6329.17  123.99
   3   1  -1 6742.53  120.49
   3  -1   1 6816.92  122.09
   3  -1   1 6620.34  123.29
   3   1  -1 6809.72  123.39
  -3  -1  -1 6463.15  122.89
   3  -3  -1    6.50    2.40
  -3  -3   1   11.20    2.50
   3  -3  -1    6.90    2.20
   3  -3  -1   10.60    2.10
  -3   3  -1    9.30    1.90
  -3  -3   1    9.40    2.30
   3   3   1    9.50    2.40
  -3   3  -1   10.30    1.70
   3   3   1    6.40    2.00
  -3  -3  -1   10.10    2.50
  -3  -3  -1    9.00    1.70
   3   3  -1    8.10    1.20
   3   3  -1    5.50    1.90
   3  -3   1   10.20    2.90
   3  -3   1    9.90    1.90
   3   3  -1   13.20    2.80
   3  -3   1   12.00    1.80
   3  -3   1    8.20    2.30
   3   5   1 3365.96   69.59
  -3  -5   1 3488.45   71.49
   3   5   1 3518.55   70.49
   3  -5  -1 3423.26   69.19
   3  -5  -1 3492.85   72.19
   3  -5  -1 3425.36   73.39
   3  -5   1 3366.16   67.99
   3  -5   1 3458.75   72.69
   3  -5   1 3448.46   74.19
  -3  -5  -1 3478.55   69.49
  -3  -5  -1 3364.36   71.39
   3   5  -1 3452.05   70.79
   3  -7  -1  568.54   21.30
   3  -7  -1  605.14   18.90
  -3  -7   1  571.64   21.00
   3  -7  -1  606.94   23.60
   3   7   1  586.04   19.50
   3   7   1  561.14   18.00
  -3  -7  -1  584.64   18.40
  -3  -7  -1  605.74   21.10
   3  -7   1  610.14   17.80
   3  -7   1  581.84   22.20
   3   7  -1  587.74   19.80
   4   0   1    0.50    1.20
   4   0   1    1.10    0.70
   4   0   1   -0.20    1.00
  -4   0  -1   -0.40    1.00
   4   0  -1   -0.50    1.00
   4   0  -1    0.60    0.90
  -4   0   1   -0.50    0.90
   4   0   1    0.00    0.90
   4   0  -1    1.00    0.80
   4   2   1 1674.33   34.80
   4  -2  -1 1650.43   34.30
  -4  -2   1 1663.23   35.50
   4   2   1 1574.54   35.80
  -4   2  -1 1677.93   35.30
  -4  -2   1 1620.94   35.00
   4  -2  -1 1660.73   36.70
   4  -2  -1 1686.63   31.60
   4  -2  -1 1682.83   36.30
   4   2   1 1714.53   36.50
  -4  -2  -1 1592.94   31.00
  -4   2   1 1653.03   35.00
   4  -2   1 1634.94   35.00
  -4  -2  -1 1653.73   35.80
   4   2  -1 1675.03   35.80
   4  -2   1 1558.04   34.40
   4   2  -1 1668.93   36.40
   4  -2   1 1613.54   37.10
   4  -2   1 1621.54   34.40
   4   2  -1 1605.84   32.30
   4  -4  -1 1012.40   27.60
   4   4   1 1006.50   25.90
  -4  -4   1 1035.40   25.60
   4  -4  -1  983.90   24.30
  -4   4  -1  975.00   25.40
   4   4   1 1045.70   25.10
   4  -4  -1 1015.30   26.70
   4  -4   1  975.10   23.70
   4   4  -1 1006.70   25.90
   4   4  -1  993.60   26.20
   4  -4   1 1025.60   26.70
  -4  -4  -1  981.20   25.90
   4  -4   1 1003.90   27.80
   4   6   1  152.38    8.30
   4   6   1  149.88    9.30
   4  -6  -1  154.58   10.70
   4  -6  -1  161.68    8.60
   4  -6  -1  164.48   10.20
  -4  -6   1  131.29    9.00
   4  -6   1  155.58   10.30
   4   6  -1  149.09    9.20
   4  -6   1  151.38    7.70
  -4  -6  -1  135.79    9.20
  -4  -8   1  415.26   18.70
   4  -8  -1  363.96   18.20
   4  -8  -1  395.76   15.80
   4  -8  -1  378.06   20.40
   4  -8   1  396.06   18.30
   4  -8   1  361.86   18.80
   4   8  -1  379.96   17.20
  -5  -1   1   71.19    4.70
   5  -1  -1   56.39    4.70
   5   1   1   54.49    2.70
   5   1   1   57.69    4.20
   5   1   1   60.29    4.70
  -5   1  -1   59.39    4.40
   5   1   1   60.39    4.90
   5  -1  -1   57.29    3.70
   5  -1  -1   58.49    4.90
   5  -1  -1   55.09    3.50
   5   1  -1   62.39    5.00
   5  -1   1   53.89    4.80
  -5  -1  -1   58.09    4.50
   5   1  -1   60.99    3.40
   5  -1   1   55.69    3.70
  -5   1   1   58.99    4.10
   5   1  -1   61.19    4.40
   5  -1   1   58.59    4.30
   5  -1   1   56.39    4.00
  -5   3  -1  385.96   12.30
   5   3   1  356.06   12.10
   5  -3  -1  350.66   11.80
   5   3   1  346.67   13.10
   5  -3  -1  360.66   13.80
  -5  -3   1  360.46   12.50
   5  -3  -1  366.56   14.00
   5  -3   1  363.46   10.40
   5   3  -1  353.06   12.90
  -5  -3  -1  348.97   12.90
   5  -3   1  373.46   11.90
   5  -3   1  384.06   13.10
   5  -3   1  382.16   14.50
   5   3  -1  360.66   13.60
   5   3  -1  370.06   10.30
   5  -5  -1   24.60    5.20
   5   5   1   25.70    4.30
   5   5   1   18.50    4.30
   5  -5  -1   21.60    4.70
   5  -5  -1   32.00    4.70
  -5  -5   1   19.50    4.10
  -5  -5  -1   24.30    4.70
   5  -5   1   34.50    4.60
   5  -5   1   21.70    4.60
   5   5  -1   20.20    4.40
   5  -7  -1  267.37   12.70
   5   7   1  265.37   14.00
  -5  -7   1  303.17   14.70
   5  -7  -1  286.27   15.50
   5  -7  -1  268.97   16.10
   5  -7   1  281.47   12.20
   5  -7   1  284.97   15.60
   5   7  -1  256.47   13.80
   6   0   1    1.50    1.50
  -6   0  -1    3.60    2.00
   6   0  -1    1.50    1.30
   6   0  -1    0.50    1.60
   6   0   1    3.20    1.90
  -6   0   1    2.60    1.70
   6   0  -1    1.90    1.50
   6   0  -1    2.50    1.90
   6  -2  -1  103.89    5.80
   6   2   1  102.19    6.10
   6  -2  -1  114.49    7.50
   6  -2  -1  120.99    7.50
   6   2   1  105.49    7.10
  -6  -2   1  104.29    6.50
  -6   2  -1  104.39    6.40
   6  -2   1  117.19    6.30
   6   2  -1   96.29    7.10
  -6  -2  -1   99.19    6.80
  -6   2   1  105.49    6.10
   6  -2   1  107.39    6.30
   6   2  -1  103.79    5.10
   6  -2   1  110.49    6.20
   6   2  -1  100.79    6.70
   6  -4  -1  147.69    8.00
  -6  -4   1  142.59    8.30
   6  -4  -1  131.39    9.40
   6   4   1  144.69    9.20
   6  -4  -1  157.68    9.80
   6   4   1  149.29    8.20
   6  -4   1  136.09    7.60
   6  -4   1  137.39    8.80
   6   4  -1  141.19    9.00
  -6  -4  -1  133.19    8.60
   6  -6  -1  217.68   13.30
   6  -6  -1  221.38   11.40
   6   6   1  212.48   12.50
  -6  -6   1  202.58   11.80
   6   6   1  233.78   11.10
   6  -6  -1  225.88   14.10
   6  -6   1  238.28   13.50
   6  -6   1  211.08   10.70
   6   6  -1  218.48   12.70
   7  -1  -1 1309.27   33.00
   7  -1  -1 1324.37   34.80
   7   1   1 1363.86   33.50
   7   1   1 1360.46   32.00
  -7  -1   1 1332.47   31.30
   7  -1  -1 1268.17   30.60
   7   1  -1 1367.86   32.50
   7  -1   1 1326.07   32.10
   7   1  -1 1348.27   35.00
   7  -1   1 1341.17   31.80
   7   1  -1 1337.37   30.00
  -7   1   1 1353.96   31.40
   7  -3  -1    2.10    2.70
   7  -3  -1    1.10    2.40
   7   3   1   -1.20    2.10
   7  -3  -1    0.30    1.60
  -7  -3   1   -0.70    1.90
   7   3   1    0.80    1.80
   7   3  -1    0.80    2.50
   7   3  -1    0.10    2.00
   7  -3   1   -0.40    1.60
   7  -3   1    0.60    2.00
  -7  -3  -1   -0.30    2.00
   7  -5  -1  874.61   28.80
   7  -5  -1  833.52   28.60
   7  -5  -1  941.11   25.70
   7   5   1  843.92   25.10
   7   5   1  873.51   27.80
   7  -5   1  931.71   25.50
   7  -5   1  915.51   28.20
   7   5  -1  844.52   27.50
   8   0   1    2.50    2.30
  -8   0   1    3.00    2.00
   8   0  -1   -1.40    1.40
   8   0  -1    1.30    2.20
   8   0  -1    0.10    2.40
   8   0  -1    1.10    2.00
   8   0   1   -1.50    1.50
  -8  -2   1 2352.66   50.39
   8  -2  -1 2375.36   50.79
   8   2   1 2316.97   53.69
   8  -2  -1 2337.67   55.19
   8   2   1 2271.37   51.29
   8  -2  -1 2334.07   53.69
   8   2  -1 2188.68   54.99
   8  -2   1 2394.16   51.49
   8   2  -1 2256.47   52.69
   8   4   1 1006.10   29.90
   8  -4  -1  958.90   30.30
   8   4   1  963.70   27.30
   8  -4  -1  944.51   30.60
   8  -4  -1  961.10   27.00
   8  -4   1  858.81   28.90
   8   4  -1  972.30   29.40
   8  -4   1  970.70   27.00
   8  -6  -1   10.20    5.10
   8  -6  -1   10.30    4.00
   8   6   1    4.60    4.60
   8  -6  -1    8.40    5.00
   8  -6   1    8.00    3.90
   8   6  -1    4.80    4.40
   8  -6   1    4.30    4.50
   9  -1  -1  849.32   25.70
   9   1   1  881.21   26.40
   9  -1  -1  836.52   23.90
   9   1   1  881.51   25.00
   9  -1  -1  862.41   28.70
   9   1  -1  849.32   25.10
   9   1  -1  810.52   29.80
  -9   1   1  870.51   23.80
   9  -1   1  852.01   24.80
   9   3   1   22.70    5.60
   9  -3  -1   15.10    4.60
   9  -3  -1   25.30    6.40
   9   3   1   12.80    4.00
   9  -3  -1   21.00    4.30
   9  -3   1   17.40    4.20
   9   3  -1   22.30    5.50
  10   0  -1    0.80    2.20
  10   0   1    1.90    2.40
  10   0   1   -2.90    3.00
  10   2   1   49.20    7.70
  10  -2  -1   62.79    7.40
  10   2   1   49.70    6.80
  10   2  -1   64.19    8.10
  10  -2   1   75.99    8.30
   0   0   2 9670.83  180.88
   0   0   2 9999.00  179.78
   0   0  -2 9609.24  177.48
   0   0   2 9677.63  178.98
   0   0  -2 9620.24  177.58
   0  -2   2 1671.33   31.80
   0   2  -2 1691.63   35.00
   0  -2  -2 1607.24   32.20
   0   2   2 1759.52   34.90
   0   2  -2 1754.92   34.60
   0  -2   2 1672.73   35.60
   0   2   2 1708.53   35.10
   0   2   2 1607.44   33.90
   0  -2  -2 1682.53   32.30
   0  -2   2 1654.13   34.70
   0  -2  -2 1704.83   35.20
   0  -4  -2 2109.29   46.10
   0  -4   2 2147.59   47.00
   0   4   2 2148.89   45.20
   0   4  -2 2150.48   45.00
   0  -4  -2 2152.48   43.90
   0   4  -2 2163.18   45.70
   0  -4  -2 2113.39   45.20
   0   4   2 2108.59   43.30
   0  -6  -2 1810.82   41.70
   0  -6  -2 1808.32   41.80
   0   6   2 1832.92   41.70
   0  -6  -2 1789.12   44.50
   0  -6   2 1808.92   44.50
   0   6  -2 1857.71   41.50
   0  -8  -2  173.98   10.90
   0  -8  -2  158.38   12.60
   0  -8   2  155.08   11.70
   0  -8  -2  158.28   10.30
   0   8   2  165.48   10.20
  -1   1  -2 1302.27   27.90
   1  -1  -2 1341.27   27.30
   1   1   2 1351.46   28.10
  -1  -1   2 1350.46   25.20
  -1   1  -2 1314.27   26.90
   1   1   2 1384.16   29.00
   1   1   2 1271.07   26.20
  -1  -1   2 1312.77   27.70
  -1  -1   2 1347.27   28.50
  -1  -1  -2 1338.47   25.90
  -1   1   2 1323.87   27.20
   1   1  -2 1321.67   27.00
   1  -1   2 1323.77   28.40
  -1   1   2 1331.67   27.20
   1   1  -2 1297.57   28.00
  -1   1   2 1340.17   28.10
   1  -1   2 1309.97   27.60
  -1  -1  -2 1270.57   26.30
   1  -1   2 1308.17   26.50
   1   1  -2 1356.66   26.80
   1   3   2 3042.40   59.99
   1  -3  -2 2942.51   57.59
  -1   3  -2 2971.10   59.69
   1  -3  -2 3079.09   60.29
   1  -3  -2 3101.69   61.99
   1   3   2 3099.89   60.89
  -1   3  -2 3032.40   60.39
  -1  -3   2 3093.19   61.79
   1  -3  -2 3006.80   58.39
   1  -3   2 3022.50   59.49
  -1  -3  -2 2797.92   58.49
   1  -3   2 2960.40   61.29
   1   3  -2 3031.80   60.39
  -1   3   2 3051.39   59.99
  -1  -3  -2 3004.60   59.59
  -1  -3  -2 3065.39   58.69
   1   3  -2 3069.59   60.69
  -1   3   2 3144.79   58.09
   1  -3   2 2941.21   57.19
  -1   5  -2  567.04   17.60
   1  -5  -2  560.84   17.00
   1   5   2  573.74   16.00
   1  -5  -2  555.14   18.90
  -1   5  -2  565.64   16.30
   1   5   2  548.15   16.90
  -1  -5   2  566.94   18.70
   1  -5  -2  587.54   16.90
  -1  -5  -2  556.44   16.50
  -1  -5  -2  593.84   18.20
  -1  -5  -2  552.24   17.00
  -1   5   2  595.04   17.00
   1  -5   2  561.54   18.60
   1   5  -2  598.64   17.50
   1   5  -2  571.14   18.10
   1  -7  -2  285.37   12.70
  -1  -7   2  277.47   14.30
   1   7   2  292.27   12.60
   1  -7  -2  246.48   14.80
   1  -7  -2  270.87   12.80
   1   7  -2  294.17   12.90
   1  -7   2  264.77   14.20
  -1  -7  -2  289.07   13.00
  -1  -7  -2  281.07   12.70
  -1   7   2  281.17   12.30
   2   0  -2  244.88    7.60
  -2   0   2  236.18    7.20
   2   0  -2  256.27    6.70
  -2   0   2  237.98    8.30
   2   0   2  234.68    6.30
   2   0   2  241.18    7.50
   2   0  -2  242.28    6.50
  -2   0  -2  239.08    7.20
   2   0  -2  231.48    6.30
   2   0   2  244.78    8.70
  -2   0  -2  220.38    7.70
   2  -2  -2  356.36    9.00
   2   2   2  395.26   11.90
   2   2   2  382.36   11.60
  -2  -2   2  382.06   12.00
   2  -2  -2  374.56   12.40
  -2   2  -2  404.16   11.20
   2  -2  -2  387.56   10.70
   2  -2  -2  389.66    9.70
   2  -2  -2  379.96    9.40
  -2  -2  -2  366.66    9.10
   2   2  -2  394.16   11.70
  -2   2   2  380.16    9.30
  -2   2   2  378.36   10.60
   2  -2   2  385.76   11.20
  -2  -2  -2  367.86   10.60
   2  -2   2  381.46   10.00
   2   2  -2  388.36   11.30
  -2  -2  -2  397.86   10.40
  -2   2   2  365.86   11.30
   2  -2   2  387.86   11.30
  -2   4  -2   13.30    2.70
   2  -4  -2    9.40    3.30
   2  -4  -2    9.80    2.30
   2   4   2   13.40    2.90
   2   4   2    9.30    2.50
  -2  -4   2   12.20    3.30
  -2   4  -2   15.00    3.10
   2  -4  -2   11.10    2.70
  -2  -4  -2   10.00    2.50
  -2  -4  -2   11.90    2.70
   2  -4   2   15.50    3.50
   2  -4   2   12.90    2.20
   2  -4   2   13.10    2.50
  -2   4   2    9.20    2.30
   2   4  -2   14.90    3.60
   2   4  -2    9.70    2.70
  -2   6  -2  161.08   11.30
  -2  -6   2  159.18    9.90
   2  -6  -2  159.38    8.70
   2  -6  -2  134.89   10.20
   2   6   2  150.78    8.20
   2   6   2  169.78    8.90
   2  -6  -2  141.09    8.60
  -2  -6  -2  145.89    8.70
   2  -6   2  159.28   10.30
  -2  -6  -2  167.68    9.00
   2   6  -2  158.48    9.20
  -2  -8   2  547.75   22.10
   2  -8  -2  561.74   20.20
   2  -8  -2  526.45   20.60
   2  -8  -2  544.25   24.30
   2   8   2  519.25   19.10
  -2  -8  -2  544.85   20.60
   2  -8   2  547.85   22.70
  -2  -8  -2  560.74   19.90
   2   8  -2  570.44   20.50
   3   1   2    1.20    1.70
   3  -1  -2    1.80    1.10
   3  -1  -2    0.80    1.00
  -3   1  -2    1.40    1.20
   3  -1  -2    2.50    1.10
   3   1   2    0.70    1.10
   3  -1  -2    1.90    1.10
  -3  -1   2    2.00    1.40
   3   1  -2    0.40    1.20
  -3   1   2    1.00    1.30
   3  -1   2    0.40    1.50
   3  -1   2    2.80    1.10
   3   1  -2    4.40    1.60
  -3  -1  -2    1.70    1.30
   3   1  -2    0.90    1.20
  -3  -1  -2    1.80    1.40
   3  -1   2    0.50    1.00
   3   1  -2    0.90    0.60
   3   3   2   26.20    3.70
  -3   3  -2   32.30    4.10
   3  -3  -2   43.70    5.50
   3  -3  -2   25.30    3.40
   3   3   2   24.10    3.70
  -3  -3   2   36.20    4.80
   3  -3  -2   24.70    3.30
   3  -3   2   34.20    4.40
   3   3  -2   31.20    4.40
   3   3  -2   28.00    4.20
  -3  -3  -2   23.90    3.30
  -3   3   2   36.20    4.30
   3  -3   2   29.80    3.30
   3  -3   2   25.00    3.20
  -3  -5   2  540.65   18.70
   3  -5  -2  570.74   17.20
  -3   5  -2  544.15   17.80
   3  -5  -2  575.24   20.40
   3  -5  -2  530.75   17.10
   3   5   2  522.15   17.20
   3   5   2  585.64   18.00
  -3   5  -2  567.54   15.70
   3   5  -2  563.24   18.30
   3  -5   2  546.25   15.10
   3   5  -2  554.14   18.70
   3  -5   2  525.75   18.60
  -3  -5  -2  547.15   17.20
  -3  -7   2   26.70    5.90
   3  -7  -2   27.80    5.50
   3   7   2   31.00    5.40
   3  -7  -2   28.30    6.60
   3  -7  -2   32.00    5.40
   3   7  -2   20.60    5.00
   3  -7   2   20.40    5.50
  -3  -7  -2   32.70    5.50
  -3  -7  -2   28.60    5.80
  -4   0   2 1668.53   36.90
   4   0   2 1662.53   35.70
   4   0   2 1685.33   37.50
   4   0  -2 1620.14   35.10
   4   0  -2 1636.14   33.50
   4   0  -2 1714.53   36.30
  -4   0  -2 1719.03   36.00
   4  -2  -2  479.55   13.40
  -4  -2   2  498.95   15.20
  -4   2  -2  503.95   14.60
   4   2   2  495.25   15.30
   4  -2  -2  485.05   16.10
   4   2   2  483.35   14.50
   4  -2  -2  494.85   14.20
   4  -2  -2  477.05   11.60
   4  -2   2  474.15   13.50
   4  -2   2  458.05   13.40
   4  -2   2  469.65   14.20
  -4   2   2  487.55   14.80
   4   2  -2  482.85   15.00
  -4  -2  -2  491.45   14.40
   4   2  -2  507.75   15.00
   4   4   2  229.98   10.20
   4  -4  -2  243.18   10.30
  -4  -4   2  237.58   11.00
   4  -4  -2  265.17   10.20
  -4   4  -2  272.67   10.80
   4   4   2  230.48   10.90
  -4   4  -2  260.17    9.10
   4  -4  -2  231.18   12.10
   4  -4   2  251.27    9.40
   4  -4   2  251.77    8.90
  -4  -4  -2  246.88   10.40
   4  -4   2  260.27   11.20
   4   4  -2  252.77   11.30
   4  -6  -2  421.06   18.80
   4  -6  -2  388.86   15.70
  -4  -6   2  365.66   16.10
   4   6   2  367.06   15.30
   4  -6  -2  373.46   14.50
   4   6   2  384.06   14.90
  -4  -6  -2  397.06   15.60
   4   6  -2  387.96   16.10
   4  -6   2  403.16   17.10
   4  -6   2  393.36   13.20
   5   1   2 1554.14   36.00
   5   1   2 1549.74   34.60
   5  -1  -2 1577.64   32.80
   5  -1  -2 1543.25   35.00
   5  -1  -2 1507.05   36.40
  -5   1  -2 1543.05   35.00
  -5  -1   2 1584.74   35.80
   5  -1  -2 1504.75   32.20
   5   1  -2 1517.45   35.50
  -5   1   2 1559.64   35.10
   5   1  -2 1459.65   30.70
   5  -1   2 1487.15   35.50
   5   1  -2 1486.55   34.20
   5  -1   2 1558.54   34.10
  -5  -1  -2 1479.35   34.70
   5  -3  -2 3160.18   64.79
  -5   3  -2 3227.38   66.29
   5  -3  -2 3108.69   69.09
   5   3   2 3206.98   67.79
  -5  -3   2 3278.57   67.39
   5  -3  -2 3264.47   66.69
   5   3   2 3269.27   66.79
  -5  -3  -2 3214.28   66.49
   5   3  -2 3248.18   67.49
  -5   3   2 3091.29   66.39
   5  -3   2 3264.17   66.09
   5  -3   2 3176.38   64.99
   5   3  -2 3194.08   67.99
   5  -3   2 3163.78   64.59
   5  -5  -2  278.47   12.90
   5  -5  -2  269.97   11.80
   5   5   2  295.17   12.50
   5   5   2  266.67   13.10
  -5  -5   2  315.07   13.70
   5  -5  -2  295.97   15.30
   5  -5   2  291.27   13.50
   5  -5   2  286.67   11.30
   5   5  -2  280.47   13.30
  -5  -5  -2  284.37   12.70
   5  -7  -2  494.85   20.20
   5  -7  -2  538.85   19.00
   5  -7  -2  528.95   23.50
  -5  -7   2  478.65   20.30
   5   7   2  492.45   18.30
   5   7   2  468.75   19.40
  -5  -7  -2  456.75   19.00
   5   7  -2  461.75   19.70
   5  -7   2  512.15   21.40
  -6   0   2 3225.88   65.09
   6   0  -2 2996.00   60.89
   6   0  -2 3016.00   62.69
   6   0   2 3044.20   63.89
   6   0   2 3174.98   65.79
   6   0  -2 3233.18   66.39
  -6   0  -2 3035.80   64.59
  -6  -2   2  755.62   21.60
  -6   2  -2  704.93   20.80
   6  -2  -2  685.83   18.90
   6  -2  -2  681.53   22.20
   6   2   2  760.22   22.10
   6  -2  -2  717.03   21.20
   6   2   2  693.13   20.30
  -6   2   2  682.53   20.50
   6   2  -2  757.02   22.50
  -6  -2  -2  727.03   21.00
   6  -2   2  687.23   19.70
   6  -2   2  694.83   20.50
   6   2  -2  724.53   21.00
   6   4   2  654.83   20.70
   6  -4  -2  668.93   21.40
   6  -4  -2  696.33   23.90
   6  -4  -2  678.93   19.80
   6   4   2  641.14   21.80
  -6  -4   2  617.04   20.70
   6  -4   2  678.53   19.60
   6   4  -2  654.03   21.60
   6  -4   2  614.64   20.30
  -6  -4  -2  629.74   20.60
   6   4  -2  635.54   22.40
   6  -6  -2  916.21   26.90
   6  -6  -2  922.21   29.00
   6   6   2  901.01   27.00
   6  -6  -2  936.21   32.30
  -6  -6   2  947.11   29.20
   6   6   2  921.11   29.20
   6   6  -2  926.31   29.50
   6  -6   2  954.50   29.60
   6  -6   2  934.21   25.90
  -6  -6  -2  903.71   28.30
  -7   1  -2   75.09    6.40
   7   1   2   73.69    8.10
   7  -1  -2   76.79    7.10
   7  -1  -2   71.69    6.80
   7  -1  -2   73.39    5.20
  -7  -1   2   69.59    6.20
   7   1   2   80.59    6.30
   7  -1   2   69.09    6.50
  -7  -1  -2   68.59    6.20
   7   1  -2   60.99    7.60
  -7   1   2   65.59    5.80
   7   1  -2   79.29    6.10
   7  -1   2   73.19    5.90
   7  -3  -2  325.87   14.20
  -7  -3   2  309.47   13.70
   7   3   2  344.67   15.00
   7  -3  -2  307.27   12.20
   7  -3  -2  310.87   15.20
   7   3   2  314.37   13.60
   7  -3   2  330.37   12.90
   7   3  -2  325.37   15.30
  -7  -3  -2  321.97   14.00
   7   3  -2  340.67   14.50
   7   5   2  401.26   16.60
   7  -5  -2  418.36   20.00
   7   5   2  428.96   18.70
   7  -5  -2  448.26   18.40
   7  -5  -2  424.76   16.50
  -7  -5   2  426.46   17.60
   7  -5   2  416.36   15.90
  -7  -5  -2  422.36   17.60
   7   5  -2  425.86   18.40
   8   0  -2    7.00    3.50
   8   0   2    8.50    3.10
  -8   0   2    9.40    3.40
   8   0  -2    7.70    3.70
  -8   0  -2    7.90    3.00
   8   0   2   11.20    3.90
   8  -2  -2   87.59    8.00
   8  -2  -2   95.79    6.80
  -8  -2   2   84.79    7.40
   8  -2  -2   94.49    8.50
   8   2   2   90.99    7.30
   8   2   2   55.59    7.40
   8   2  -2   82.39    8.40
  -8  -2  -2   69.49    6.90
  -8   2   2   91.29    7.30
   8   2  -2   85.39    7.60
   8  -2   2   96.29    7.30
   8  -2   2   93.49    7.50
   8  -4  -2   18.30    5.20
  -8  -4   2   13.70    4.50
   8  -4  -2   16.70    5.20
   8   4   2   20.10    5.60
   8   4   2   20.00    4.80
   8  -4  -2   24.20    4.80
   8   4  -2   18.80    5.40
  -8  -4  -2   19.30    4.90
   8  -4   2   20.60    4.30
  -9  -1   2   75.69    7.10
   9  -1  -2   81.19    9.60
   9   1   2   56.19    7.90
   9   1   2   57.99    7.10
   9  -1  -2   62.99    8.50
   9  -1   2   66.79    8.40
   9  -1   2   68.39    7.50
   9   1  -2   52.39    7.70
   9   1  -2   69.49    8.60
  -9   1   2   69.89    8.00
   9   1  -2   76.09    7.70
   9  -3  -2  176.08   12.10
  -9  -3   2  148.79   14.30
   9  -3  -2  165.38   12.30
   9  -3  -2  167.38   10.00
   9   3   2  164.48   10.80
   9   3   2  190.18   12.40
   9  -3   2  161.18   10.20
   9   3  -2  151.98   11.10
  10   0  -2 1036.10   32.60
 -10   0   2 1118.09   30.80
  10   0  -2 1069.09   35.10
  10   0   2 1044.40   32.30
  10   0   2 1046.40   30.70
  10  -2  -2  220.58   14.20
  10  -2  -2  208.88   14.00
  10   2   2  220.68   12.60
  10   2   2  190.78   13.50
  10  -2  -2  216.18   13.40
  10  -2   2  201.08   11.90
  10   2  -2  208.78   12.70
   0   0  -3    0.10    0.80
   0   0  -3   -0.20    0.80
   0   0   3    5.00    1.90
   0   0   3    0.30    1.00
   0   0   3    0.50    1.20
   0   2   3   11.60    2.50
   0  -2   3   10.50    2.40
   0  -2   3   15.20    2.80
   0   2   3   16.60    2.60
   0   2  -3   16.10    2.80
   0   2  -3   16.40    3.30
   0  -2   3   14.10    3.00
   0  -2  -3   16.30    3.10
   0   2   3   15.20    2.80
   0   4   3  160.28    7.30
   0  -4  -3  147.09    6.20
   0  -4  -3  166.88    8.40
   0  -4   3  154.28    8.90
   0   4  -3  169.68    8.50
   0   4   3  152.98    7.90
   0  -4  -3  164.28    9.00
   0   4  -3  164.48    8.60
   0  -6  -3  317.57   13.80
   0   6  -3  332.47   13.90
   0   6  -3  334.17   15.00
   0  -6  -3  333.27   12.50
   0  -6   3  342.07   15.50
   0   6   3  331.07   13.70
   1   1   3  518.25   14.20
  -1   1  -3  495.65   13.00
   1  -1  -3  491.75   14.20
   1   1   3  537.05   15.10
   1  -1  -3  512.95   13.60
  -1  -1   3  504.75   14.90
  -1  -1   3  507.75   14.60
   1   1   3  508.75   12.90
  -1  -1   3  495.25   11.70
   1   1  -3  505.15   13.00
   1  -1   3  510.95   13.10
  -1  -1  -3  493.15   12.10
  -1   1   3  490.35   13.90
   1   1  -3  513.05   12.80
  -1   1   3  520.05   13.60
   1  -1   3  522.45   14.10
  -1   1   3  516.55   14.40
  -1  -1  -3  554.54   11.70
   1  -1   3  503.95   14.90
   1   1  -3  520.05   15.10
   1  -3  -3   55.59    3.00
   1  -3  -3   56.69    6.30
   1   3   3   55.49    4.80
  -1   3  -3   53.59    4.90
  -1  -3   3   62.99    5.40
   1  -3  -3   59.89    4.80
  -1   3  -3   51.19    4.60
   1   3   3   56.09    4.90
  -1   3   3   54.49    4.40
   1  -3   3   63.09    4.90
   1  -3   3   52.29    4.80
  -1  -3  -3   63.39    3.60
   1   3  -3   59.69    5.20
   1   3  -3   68.39    5.10
  -1   3   3   60.29    4.10
  -1   3   3   49.20    4.40
  -1  -3  -3   54.09    4.70
   1   5   3  146.49    8.30
   1  -5  -3  146.39    9.90
   1  -5  -3  152.48    7.20
  -1   5  -3  144.69    8.30
   1   5   3  140.39   10.50
  -1  -5   3  153.88    9.60
   1  -5  -3  139.09    8.30
  -1   5  -3  137.79    8.80
  -1  -5  -3  139.39    8.30
   1  -5   3  145.99    9.40
  -1  -5  -3  138.79    7.20
  -1   5   3  154.18    8.50
   1   5  -3  143.39    8.80
   1   5  -3  147.09    9.40
   1  -7  -3  357.36   15.70
  -1   7  -3  380.26   17.90
   1  -7  -3  370.76   14.60
   1   7   3  364.26   15.30
  -1  -7   3  355.66   17.20
  -1  -7  -3  361.96   15.70
  -1  -7  -3  370.76   15.00
   1   7  -3  388.06   16.20
   1  -7   3  366.86   17.60
  -1   7   3  360.66   15.30
   2   0  -3   -0.70    1.20
  -2   0  -3    5.90    1.70
  -2   0   3   -0.20    0.80
   2   0  -3    1.00    0.90
  -2   0   3    1.10    1.30
   2   0   3    1.60    1.40
   2   0  -3    0.60    0.90
   2   0   3   -0.30    0.90
   2   0   3    1.60    1.70
   2   0  -3    1.20    0.90
  -2   0   3   -0.90    1.20
   2   2   3 3001.60   61.39
   2  -2  -3 2877.71   58.49
   2   2   3 2970.00   60.49
   2  -2  -3 2983.30   59.59
   2  -2  -3 3045.80   61.99
  -2  -2   3 2989.80   61.69
  -2   2  -3 2868.01   59.49
  -2   2   3 2921.51   58.99
  -2   2   3 2882.81   60.19
   2   2  -3 2983.20   59.99
   2   2  -3 3036.60   61.19
   2  -2   3 2882.71   60.69
   2  -2   3 2951.50   57.89
  -2  -2  -3 3003.30   57.39
   2  -2   3 2995.60   59.89
  -2   2   3 2966.90   58.29
   2   4   3 1436.86   34.40
   2   4   3 1426.86   34.20
   2  -4  -3 1429.06   31.00
   2  -4  -3 1385.56   33.60
  -2   4  -3 1461.35   34.80
  -2  -4   3 1429.46   35.70
  -2   4  -3 1420.16   33.70
   2  -4  -3 1432.26   36.40
  -2   4   3 1421.56   33.50
  -2  -4  -3 1388.86   31.40
   2  -4   3 1456.25   33.20
   2  -4   3 1391.76   34.80
   2   4  -3 1409.26   35.10
   2   4  -3 1367.06   34.40
  -2   6  -3   18.80    4.90
   2  -6  -3   28.20    4.60
   2  -6  -3   16.10    5.30
  -2   6  -3   22.90    4.60
   2   6   3   19.20    4.10
  -2  -6   3   18.40    4.90
   2  -6  -3   19.00    4.30
   2   6  -3   25.40    6.40
  -2   6   3   21.00    4.30
   2   6  -3   19.90    4.90
   2  -6   3   23.10    5.30
  -2  -6  -3   18.50    3.90
  -2  -6  -3   17.10    4.10
   3   1   3 3413.96   68.19
  -3   1  -3 3372.76   67.19
  -3  -1   3 3404.26   69.29
   3  -1  -3 3338.67   64.69
   3  -1  -3 3331.57   66.59
   3  -1  -3 3370.16   63.99
   3  -1  -3 3435.56   65.79
   3   1   3 3292.07   69.29
   3   1  -3 3282.87   66.49
  -3  -1  -3 3436.36   65.99
   3  -1   3 3507.55   66.99
   3  -1   3 3459.75   68.99
  -3   1   3 3458.15   68.69
   3  -1   3 3288.57   65.39
   3   1  -3 3292.97   67.99
   3   3   3   30.10    5.00
   3   3   3   31.90    4.60
  -3  -3   3   23.70    4.10
   3  -3  -3   41.40    4.80
  -3   3  -3   39.70    5.30
  -3   3  -3   39.20    5.10
   3  -3  -3   31.80    3.10
   3  -3  -3   27.60    4.80
   3  -3   3   29.80    3.50
  -3  -3  -3   40.80    4.40
   3   3  -3   25.00    4.30
   3  -3   3   35.90    4.90
  -3   3   3   32.20    4.40
   3  -3   3   32.00    4.40
   3   3  -3   30.10    4.70
   3  -5  -3 1765.22   41.20
   3   5   3 1768.62   41.30
   3  -5  -3 1735.23   45.00
   3  -5  -3 1735.63   39.30
  -3   5  -3 1703.63   42.10
  -3  -5   3 1704.23   43.20
  -3   5  -3 1714.53   40.00
   3   5   3 1664.63   41.30
   3   5  -3 1721.43   42.60
   3   5  -3 1790.82   43.90
  -3  -5  -3 1727.23   39.50
   3  -5   3 1704.73   42.40
   3  -5   3 1712.73   39.20
  -3  -7   3  575.54   22.50
   3  -7  -3  551.44   19.80
   3  -7  -3  555.64   20.80
   3  -7  -3  558.74   24.10
   3   7   3  574.34   20.10
   3   7  -3  581.34   22.00
  -3  -7  -3  563.14   20.30
  -3  -7  -3  583.24   20.10
   3  -7   3  555.94   22.60
   4   0  -3    0.10    1.40
  -4   0  -3    0.50    1.40
  -4   0   3    2.80    2.00
   4   0  -3    2.10    1.80
   4   0   3    0.80    1.50
   4   0   3    1.30    2.30
   4   2   3  716.43   20.70
  -4  -2   3  718.83   21.30
   4  -2  -3  730.43   18.30
   4  -2  -3  720.33   18.80
   4  -2  -3  689.83   21.90
  -4   2  -3  688.23   19.90
   4   2   3  735.03   22.00
   4   2  -3  724.03   20.80
  -4  -2  -3  765.72   19.30
   4  -2   3  724.13   19.00
   4  -2   3  732.53   20.60
  -4   2   3  728.33   20.70
   4   2  -3  724.93   20.50
  -4  -4   3  743.83   23.20
   4   4   3  718.43   21.80
   4  -4  -3  724.43   24.40
  -4   4  -3  731.83   20.80
   4  -4  -3  735.03   20.10
   4  -4  -3  743.83   21.30
   4   4   3  740.53   23.10
   4   4  -3  747.83   23.40
   4  -4   3  782.62   22.30
  -4  -4  -3  746.13   20.70
   4   4  -3  722.43   22.70
   4  -4   3  703.13   19.30
   4  -4   3  713.33   20.50
  -4  -6   3   39.20    7.00
   4   6   3   36.40    6.60
   4  -6  -3   43.40    6.40
   4  -6  -3   36.40    6.00
   4  -6  -3   35.80    7.50
   4   6   3   40.20    6.30
   4  -6   3   35.90    6.60
   4   6  -3   37.90    7.10
  -4  -6  -3   41.20    6.10
   4   6  -3   32.00    6.20
   5  -1  -3   36.00    3.80
   5   1   3   33.70    4.70
   5  -1  -3   30.50    3.90
   5   1   3   33.10    5.50
  -5  -1   3   31.40    5.10
  -5   1  -3   37.00    5.30
   5  -1  -3   24.30    3.60
   5  -1   3   35.60    5.40
   5   1  -3   28.70    4.40
  -5  -1  -3   33.10    4.60
   5   1  -3   29.60    4.50
   5  -1   3   33.90    4.50
  -5   1   3   38.00    5.40
  -5  -3   3  149.49    9.20
   5  -3  -3  148.59    9.80
   5  -3  -3  133.39    7.30
  -5   3  -3  133.89    8.20
   5   3   3  138.29    9.40
   5  -3  -3  126.09    7.40
   5   3   3  130.29    8.40
   5   3  -3  137.39    8.80
   5  -3   3  121.29    7.60
   5  -3   3  148.19    7.70
  -5  -3  -3  134.19    7.80
  -5   3   3  130.49    8.20
   5   3  -3  133.09    8.90
   5  -5  -3    4.00    3.90
  -5  -5   3    3.20    3.10
   5   5   3    1.90    3.60
   5   5   3    1.90    2.60
   5  -5  -3    4.90    2.80
   5  -5  -3    3.10    2.80
   5  -5   3    1.80    2.90
   5   5  -3    4.70    3.30
  -5  -5  -3    4.70    2.90
   5   5  -3    3.40    3.40
   5  -5   3    1.60    3.20
   6   0  -3    0.70    2.00
   6   0   3    0.40    1.90
   6   0   3    2.00    2.90
  -6   0   3    1.40    2.00
   6   0  -3   -2.10    1.60
  -6   0  -3    0.00    1.80
   6   2   3   32.10    5.80
   6  -2  -3   33.20    5.00
   6  -2  -3   40.40    4.90
   6   2   3   42.40    5.90
  -6   2  -3   39.60    5.80
  -6  -2   3   26.10    4.80
   6  -2  -3   37.00    6.40
   6   2  -3   30.30    5.30
   6  -2   3   35.60    4.80
   6   2  -3   35.40    5.60
   6  -2   3   49.30    6.50
  -6   2   3   40.20    5.80
  -6  -2  -3   44.20    5.90
   6   4   3  144.59    9.80
   6  -4  -3  150.38   11.50
   6  -4  -3  156.28    9.10
   6  -4  -3  149.69    9.10
  -6   4  -3  167.58   12.10
   6   4   3  155.78   11.20
  -6  -4   3  147.79   10.20
  -6  -4  -3  151.08    9.50
   6   4  -3  146.49   10.40
   6  -4   3  169.38    9.10
   6   6   3   99.29    8.60
   6   6   3   89.99   11.00
   6  -6  -3   91.09    8.40
   6  -6  -3   85.99   12.20
  -6  -6   3   87.09   10.80
   6  -6  -3   99.89    8.70
  -6  -6  -3   96.79    8.80
   7   1   3  814.22   26.60
   7  -1  -3  833.02   25.00
   7   1   3  855.11   24.80
  -7   1  -3  815.62   24.70
   7  -1  -3  817.12   26.90
  -7  -1   3  838.52   25.30
   7  -1   3  805.42   25.30
   7   1  -3  817.42   24.10
   7   1  -3  878.61   26.30
   7  -1   3  846.72   24.20
  -7  -1  -3  833.72   24.40
  -7   1   3  839.62   25.20
  -7   3  -3    4.70    3.30
   7  -3  -3    3.40    2.50
  -7  -3   3    5.30    3.50
   7  -3  -3    4.90    4.00
   7  -3  -3    4.30    3.00
   7   3   3    2.20    3.90
   7   3   3    4.30    3.10
  -7   3   3    4.60    3.10
   7  -3   3    5.90    3.00
   7   3  -3    4.60    3.60
  -7  -3  -3    3.50    2.80
   7   3  -3    3.20    3.50
   7  -3   3    6.40    3.30
  -7  -5   3  435.26   19.30
   7  -5  -3  458.85   17.90
   7  -5  -3  448.06   21.60
   7   5   3  416.86   19.60
   7  -5  -3  428.26   18.00
   7   5   3  442.86   18.40
   7   5  -3  441.16   21.20
  -7  -5  -3  436.86   18.20
   7  -5   3  472.25   17.20
  -8   0   3    0.80    2.50
   8   0  -3    4.20    3.60
  -8   0  -3    2.60    3.10
   8   0   3    5.70    3.80
   8   0  -3   20.70    5.60
   8   0   3    3.30    2.90
   8   2   3 1459.25   40.30
   8   2   3 1424.76   38.00
  -8  -2   3 1391.66   37.70
   8  -2  -3 1391.86   37.50
   8  -2  -3 1419.26   40.60
   8   2  -3 1401.36   37.40
  -8  -2  -3 1373.66   36.90
   8   2  -3 1403.46   39.80
   8  -2   3 1415.96   36.60
  -8   2   3 1455.15   37.90
   8  -2   3 1378.86   36.50
   8  -4  -3  748.83   23.50
   8  -4  -3  744.23   25.30
   8   4   3  712.83   27.00
  -8  -4   3  734.83   25.90
   8  -4  -3  748.93   28.80
   8   4   3  751.02   26.00
   8   4  -3  764.62   26.60
   8  -4   3  758.22   24.00
  -8  -4  -3  733.63   25.00
   8   4  -3  750.92   28.40
  -9  -1   3  598.94   22.00
   9  -1  -3  632.64   23.50
   9  -1  -3  666.13   25.60
   9   1   3  630.64   22.30
   9   1   3  583.54   23.90
  -9  -1  -3  593.14   23.80
   9   1  -3  668.73   24.90
   9   1  -3  653.63   24.70
   9  -1   3  601.64   22.60
   9  -1   3  628.44   21.80
  -9   1   3  624.94   22.50
   0   0   4 4156.48   80.69
   0   0   4 4132.29   83.59
   0   0  -4 4234.28   84.29
   0   0   4 4101.69   82.49
   0   2   4  536.05   16.10
   0  -2   4  519.45   16.80
   0  -2  -4  521.55   16.20
   0   2   4  539.35   15.90
   0   2  -4  539.35   17.90
   0   2  -4  518.15   15.30
   0   2   4  480.95   14.60
   0  -2   4  518.75   17.10
   0   4  -4  773.92   24.00
   0   4   4  779.12   22.30
   0  -4  -4  785.72   22.80
   0  -4   4  808.82   24.40
   0   4  -4  760.12   23.40
   0  -4  -4  763.42   17.80
   0  -6  -4 1143.99   31.80
   0   6   4 1076.99   30.60
   0   6  -4 1097.89   33.80
   0  -6   4 1110.69   33.80
   0  -6  -4 1144.99   27.60
   0   6  -4 1167.08   32.70
   1   1   4  389.66   13.50
  -1  -1   4  368.46   13.60
  -1   1  -4  367.36   14.00
   1  -1  -4  362.66   13.20
   1   1   4  370.66   12.40
   1  -1  -4  375.56   12.10
  -1  -1   4  371.56   13.60
   1   1  -4  385.46   14.40
  -1   1   4  373.56   11.80
   1  -1   4  369.66   13.70
  -1   1   4  369.56   13.00
   1   1  -4  368.56   11.10
   1  -1   4  378.46   12.70
  -1   1   4  377.36   12.70
  -1  -1  -4  384.36    9.60
  -1  -3   4 1382.76   35.50
  -1   3  -4 1413.16   34.20
   1   3   4 1436.46   34.10
   1  -3  -4 1425.96   35.00
   1   3   4 1395.86   33.30
  -1   3  -4 1427.06   36.00
   1  -3  -4 1360.36   33.80
   1   3  -4 1424.06   36.10
  -1   3   4 1405.56   32.90
   1  -3   4 1433.26   35.00
   1   3  -4 1446.46   34.40
  -1   3   4 1450.15   32.40
   1  -3   4 1441.86   35.30
  -1  -3  -4 1456.15   29.00
  -1   3   4 1396.16   33.50
   1   5   4  178.68    9.90
  -1  -5   4  171.18   11.30
  -1   5  -4  193.28   11.10
  -1   5  -4  176.68   10.80
   1  -5  -4  174.48   10.20
   1  -5  -4  179.18    7.40
   1   5  -4  182.98   11.60
   1  -5   4  180.88   11.20
  -1   5   4  177.68   10.00
   1   5  -4  176.78   11.00
  -1  -5  -4  178.28    7.90
  -1  -5  -4  200.28   10.60
  -2   0   4   98.89    6.50
  -2   0  -4  104.39    5.10
   2   0   4  107.29    6.30
   2   0  -4  107.59    4.70
   2   0   4   97.19    6.90
   2   0  -4  115.99    7.50
  -2   0   4  102.79    6.80
   2   2   4   82.09    6.10
   2  -2  -4   71.19    5.50
   2   2   4   79.69    6.30
  -2   2  -4   87.79    7.00
   2  -2  -4   88.69    7.10
   2  -2  -4   77.09    5.80
  -2  -2   4   87.79    6.90
   2  -2   4   89.39    6.70
   2   2  -4   84.59    7.00
  -2   2   4   86.19    6.20
  -2   2   4   77.09    5.60
  -2   2   4   84.09    5.60
   2  -2   4   80.59    5.70
  -2  -2  -4   78.59    4.20
   2   2  -4   85.89    5.90
  -2   4  -4   27.50    5.30
  -2   4  -4   26.00    4.90
   2  -4  -4   22.90    5.20
   2  -4  -4   22.50    4.60
   2  -4  -4   27.90    2.80
  -2  -4   4   18.90    4.70
   2   4   4   24.30    5.10
   2   4   4   34.90    5.30
   2  -4   4   29.60    5.10
  -2  -4  -4   28.80    3.70
  -2   4   4   26.70    4.40
   2   4  -4   22.00    4.80
   2   4  -4   24.30    5.20
   2  -4   4   34.40    5.50
   2  -6  -4  167.78   13.10
  -2   6  -4  160.78   10.50
   2  -6  -4  149.59   10.30
   2   6   4  154.48    9.90
  -2   6  -4  166.18   11.50
  -2  -6   4  155.18   11.60
   2  -6  -4  150.38    7.80
  -2  -6  -4  136.39    9.70
   2  -6   4  148.39   11.10
   2   6  -4  167.08   12.40
  -2   6   4  148.29   10.00
  -2  -6  -4  159.08    8.70
   2   6  -4  145.49   10.90
   3   1   4   14.90    3.80
   3   1   4   13.10    3.20
  -3  -1   4   12.80    3.60
   3  -1  -4   10.80    2.00
   3  -1  -4   11.90    3.40
  -3   1  -4   10.40    2.60
   3  -1   4    8.60    2.50
   3  -1   4   12.30    3.70
   3   1  -4   10.80    3.50
  -3  -1  -4   14.10    2.70
   3   1  -4    9.40    2.60
  -3   1   4    9.10    3.10
   3   3   4   33.10    5.10
   3  -3  -4   30.50    2.80
  -3  -3   4   34.40    5.80
   3  -3  -4   37.60    5.20
  -3   3  -4   38.30    6.10
   3  -3  -4   29.60    5.70
   3   3   4   41.90    6.40
   3   3  -4   31.90    5.40
  -3  -3  -4   33.70    4.10
  -3   3   4   35.30    5.10
   3   3  -4   26.90    5.20
   3  -3   4   30.20    5.20
   3   5   4  171.28   10.30
   3  -5  -4  170.58    8.00
  -3   5  -4  173.28   10.80
   3  -5  -4  172.88   10.60
  -3  -5   4  193.58   12.10
   3  -5  -4  180.98   12.50
  -3   5  -4  163.18   10.90
   3   5   4  179.88   11.10
  -3  -5  -4  181.48    8.90
   3   5  -4  175.08   11.50
   3  -5   4  187.28   11.20
   3   5  -4  187.78   12.10
   3  -5   4  180.28   10.30
   4   0  -4  778.82   22.60
  -4   0   4  812.12   23.60
   4   0  -4  796.02   20.20
   4   0   4  800.22   22.50
  -4   0  -4  810.92   21.20
   4   0   4  775.92   23.10
   4   2   4  136.09    8.60
   4  -2  -4  136.29    7.60
   4   2   4  142.79    9.50
  -4  -2   4  137.59    9.20
   4  -2  -4  131.29    6.10
   4  -2  -4  138.49    9.80
  -4   2  -4  137.99    8.00
  -4  -2  -4  126.79    6.80
   4  -2   4  129.29    7.30
   4   2  -4  145.59    9.30
  -4   2   4  141.09    8.70
   4   2  -4  145.99    8.40
   4  -2   4  143.69    8.80
   4  -4  -4   63.39    5.00
   4  -4  -4   57.89    7.10
  -4  -4   4   58.29    7.70
  -4   4  -4   77.19    7.50
   4   4   4   57.59    8.00
   4  -4  -4   68.39    9.20
   4   4   4   72.39    8.10
   4   4  -4   78.19    9.60
   4   4  -4   48.20    7.10
  -4  -4  -4   70.99    5.90
   4  -4   4   67.99    6.80
  -5  -1   4  551.64   19.40
   5   1   4  560.84   20.00
  -5   1  -4  569.54   17.90
   5  -1  -4  562.44   20.70
   5   1   4  533.25   18.70
   5  -1  -4  551.74   16.30
   5  -1   4  595.24   19.30
   5  -1   4  559.34   17.80
   5   1  -4  549.95   17.70
  -5   1   4  562.54   19.10
   5   1  -4  535.75   18.80
  -5  -1  -4  577.34   17.30
  -5  -3   4 1735.23   44.40
   5   3   4 1730.33   44.80
   5  -3  -4 1755.72   45.60
  -5   3  -4 1728.53   42.50
   5  -3  -4 1757.12   41.20
   5  -3  -4 1723.93   38.70
   5   3   4 1775.52   43.40
   5   3  -4 1708.13   44.00
   5  -3   4 1788.42   41.30
  -5   3   4 1795.52   43.00
   5   3  -4 1741.73   43.60
   5  -3   4 1719.03   42.30
  -5  -3  -4 1703.93   40.00
   5  -5  -4   92.79    7.00
  -5   5  -4  108.19    9.70
  -5  -5   4  106.89    9.90
   5  -5  -4   87.09   11.10
   5   5   4  102.49   10.30
   5  -5  -4   78.59    8.70
   5   5   4  106.19    9.00
  -5  -5  -4  105.79    8.00
   5   5  -4  108.39   10.00
   5   5  -4  116.39   13.30
  -6   0  -4 1689.83   40.20
  -6   0   4 1678.73   41.90
   6   0   4 1682.23   42.50
   6   0  -4 1707.53   40.10
   6   0   4 1664.63   41.10
  -6   2  -4  267.27   12.60
   6  -2  -4  261.97   14.70
   6  -2  -4  251.67   11.10
  -6  -2   4  261.07   13.50
   6   2   4  279.27   14.60
   6   2   4  274.17   13.60
   6  -2   4  255.47   12.90
   6   2  -4  292.37   13.70
   6  -2   4  255.57   11.90
  -6   2   4  279.97   13.40
  -6  -2  -4  275.47   11.80
   6   2  -4  276.17   13.70
  -6  -4   4  270.77   14.70
   6   4   4  247.18   13.60
   6  -4  -4  247.38   15.40
  -6   4  -4  235.78   13.20
  -6   4  -4  248.48   12.80
   6  -4  -4  243.78   12.40
   6   4   4  243.58   15.10
   6  -4  -4  258.37   11.60
   6   4  -4  245.78   14.60
   6   4  -4  246.08   14.30
  -6  -4  -4  239.38   11.90
   6  -4   4  236.88   12.40
   7  -1  -4   15.40    4.20
  -7  -1   4   20.30    5.00
  -7   1  -4   21.00    4.80
   7   1   4   18.00    4.70
   7   1   4   16.80    5.30
   7  -1  -4   16.40    5.60
   7   1  -4   18.00    4.90
  -7   1   4   17.80    4.70
   7  -1   4   19.70    4.70
   7   1  -4   22.20    5.30
  -7  -1  -4   20.50    4.80
   7  -1   4   15.70    4.60
  -7   3  -4  238.28   13.30
   7   3   4  265.77   14.40
   7  -3  -4  243.38   15.00
   7   3   4  251.47   15.40
  -7  -3   4  233.18   13.70
   7  -3  -4  256.17   12.30
   7  -3   4  267.47   12.70
   7   3  -4  238.08   14.20
   7   3  -4  231.78   13.80
  -7   3   4  263.37   13.70
  -7  -3  -4  255.67   12.50
   7  -3   4  236.68   12.70
  -8   0  -4   27.30    5.90
   8   0  -4   24.60    6.50
   8   0   4   29.40    5.80
   8   0  -4   20.90    5.10
  -8   0   4   27.30    5.90
   8   0   4   31.00    6.70
   0   0  -5    3.90    1.60
   0   0  -5    3.20    2.90
   0   0   5    4.50    3.00
   0   2  -5    7.30    2.90
   0  -2   5    5.80    3.20
   0   2   5    4.50    2.30
   0   2  -5    9.00    4.10
   0  -2   5    6.60    3.40
   0  -2  -5    1.10    2.60
   0  -2  -5    6.90    2.80
   0   2   5    8.80    3.20
   0  -4  -5   70.59    7.90
   0   4  -5   58.09    8.20
   0  -4   5   68.69    8.50
   0   4   5   74.19    6.90
   0   4  -5   73.89    7.40
  -1  -1   5  174.38   10.40
   1   1   5  177.98    9.80
  -1  -1   5  180.08   10.20
  -1   1  -5  180.08   10.70
   1  -1  -5  169.58   10.10
  -1   1  -5  161.28    7.60
   1   1  -5  167.68   10.90
  -1   1   5  169.78    9.80
   1   1  -5  165.38    7.50
  -1   1   5  165.08    9.00
   1  -1   5  169.68   10.20
   1  -3  -5   21.70    4.40
  -1   3  -5   17.20    4.10
   1   3   5   22.40    4.40
  -1  -3   5   16.20    4.70
  -1   3  -5   21.30    5.40
   1   3   5   23.20    4.80
   1  -3   5   17.20    4.70
   1  -3   5   28.40    5.30
   1   3  -5   27.90    6.10
  -1   3   5   20.80    4.00
   1   3  -5   22.90    4.80
   1   5   5   53.09    7.10
  -1   5  -5   84.39   10.80
  -1   5  -5   75.69    9.60
   1  -5  -5   82.69    8.90
  -1  -5   5   68.19    9.10
   1  -5   5   81.29    9.50
   1   5  -5   62.69    9.10
  -1   5   5   85.09    8.70
   1   5  -5   88.99    9.00
  -1  -5  -5   71.99    8.30
  -1  -5  -5   72.59    4.60
   2   0  -5    0.10    1.40
   2   0  -5   -1.10    2.80
  -2   0  -5    6.70    2.20
  -2   0   5   -0.80    2.40
   2   0   5    3.90    3.10
  -2   0   5    0.10    2.40
  -2  -2   5 1085.89   31.00
  -2   2  -5 1104.99   31.50
  -2   2  -5 1111.59   28.00
   2  -2  -5 1087.99   31.20
   2   2   5 1019.30   28.70
   2   2   5 1069.99   29.30
   2   2  -5 1104.19   27.90
  -2  -2  -5 1067.69   23.70
  -2   2   5 1139.89   29.30
   2  -2   5 1136.99   31.20
   2   2  -5 1076.79   32.20
   2   4   5  558.74   19.00
   2  -4  -5  584.54   20.00
  -2   4  -5  544.35   21.90
  -2  -4   5  586.74   22.10
   2   4   5  551.34   19.60
  -2   4  -5  569.94   20.30
   2   4  -5  612.94   23.20
  -2   4   5  551.24   19.10
  -2  -4  -5  567.84   14.90
   2  -4   5  577.94   21.30
   2   4  -5  571.24   20.90
   3   1   5 1208.08   32.60
   3   1   5 1232.98   31.80
  -3   1  -5 1224.48   29.50
   3  -1  -5 1231.28   33.10
  -3  -1   5 1264.37   33.80
   3   1  -5 1185.68   34.30
  -3   1   5 1241.88   32.70
  -3  -1  -5 1249.57   28.00
   3  -1   5 1227.08   33.00
   3   1  -5 1214.38   28.90
  -3   3  -5   10.80    4.50
   3   3   5   11.80    4.30
   3  -3  -5   14.90    5.10
   3   3   5   12.40    3.90
  -3   3  -5   11.70    4.00
  -3  -3   5    4.90    3.60
   3   3  -5   10.00    3.60
   3  -3   5    9.90    4.00
   3   3  -5   10.50    4.60
  -3  -3  -5   11.80    2.70
  -3   3   5    9.90    3.70
   4   0  -5   -0.60    1.80
  -4   0  -5    0.70    1.90
   4   0   5    1.10    3.00
   4   0   5   -0.60    2.40
   4   0  -5   -2.50    2.70
  -4   0   5    0.50    2.70
   4   2   5  282.27   13.80
   4   2   5  285.07   13.60
  -4   2  -5  295.97   14.50
  -4  -2   5  267.97   14.40
  -4   2  -5  291.77   12.40
   4  -2  -5  299.27   15.60
   4   2  -5  302.47   15.50
   4  -2   5  312.47   14.30
  -4  -2  -5  276.97   10.60
  -4   2   5  309.37   14.00
   4   2  -5  280.67   12.40
   5   1   5   22.30    5.30
  -5  -1   5   19.10    5.20
   5   1   5   22.70    5.20
   5  -1  -5   22.00    5.90
   5  -1  -5   20.70    3.70
  -5   1  -5   17.20    4.00
  -5  -1  -5   13.70    3.40
  -5   1   5   20.90    5.10
   5   1  -5   18.50    4.20
   5   1  -5   23.10    6.00
   5  -1   5   18.80    5.10
  -6   0  -5   -1.60    2.40
   6   0  -5    0.00    2.40
  -6   0   5    1.50    3.30
   6   0   5   -2.30    3.00
   6   0   5   -1.40    3.00
   0   0   6 1337.47   36.30
   0   0  -6 1309.67   37.40
   0   0   0    0.00    0.00


_computing_structure_solution     'SHELXT 2014/5 (Sheldrick, 2014)'
_computing_structure_solution     'SHELXT 2014/5 (Sheldrick, 2014)'
;
_shelx_hkl_checksum              37755
_olex2_submission_special_instructions 'No special instructions were received'


data_II
_database_code_depnum_ccdc_archive 'CCDC 1880448'
#==============================================================================

# PROCESSING SUMMARY (IUCr Office Use Only)

_journal_date_recd_electronic     2018-09-07
_journal_date_to_coeditor         ?
_journal_date_from_coeditor       ?
_journal_date_accepted            2018-12-10
_journal_date_printers_first      ?
_journal_date_printers_final      ?
_journal_date_proofs_out          ?
_journal_date_proofs_in           ?
_journal_coeditor_name            ?
_journal_coeditor_code            GV5002
_journal_paper_doi    10.1107/S2053273318017461
_journal_coeditor_notes
; ?
;
_journal_paper_category          FA
_journal_techeditor_code          A181746
_iucr_compatibility_tag          ACTA95
_journal_techeditor_notes  
;
;
_journal_coden_ASTM               ACSAD7
_journal_name_full                'Acta Crystallographica, Section A'
_journal_year                     2019
_journal_volume                   75
_journal_issue                    02
_journal_page_first               0
_journal_page_last                0
_journal_suppl_publ_number        ?
_journal_suppl_publ_pages         ?

#==============================================================================

_publ_requested_journal          'Acta Crystallographica A'
_publ_contact_author_name        'Fredrickson, D.C.'


_publ_contact_author_address     
;
1101 University Ave.
Madison
53707
USA
;
_publ_contact_author_email       danny@chem.wisc.edu
loop_
_publ_author_name
_publ_author_address
'Vinokur, A.I.'
;
1101 University Ave.
Madison
53707
USA
;
'Hilleke, K. P.'
;
1101 University Ave.
Madison
53707
USA
;
'Fredrickson, D.C.'
;
1101 University Ave.
Madison
53707
USA
;


_audit_creation_date             2017-05-26
_audit_creation_method           
;
Olex2 1.2
(compiled 2017.03.02 svn.r3394 for OlexSys, GUI svn.r5324)
;
_shelx_SHELXL_version_number     2014/7
loop_
_publ_author_email
avinokur@wisc.edu
danny@chem.wisc.edu
_publ_section_references         
;
Burla, M.C., Caliandro, R., Camalli, M., Carrozzini, B., Cascarano, G.L.,
 De Caro, L., Giacovazzo, C., Polidori, G., Siliqi, D., Spagna, R.
 (2007). J. Appl. Cryst. 40, 609-613.

Dolomanov, O.V., Bourhis, L.J., Gildea, R.J, Howard, J.A.K. & Puschmann, H.
 (2009), J. Appl. Cryst. 42, 339-341.

Sheldrick, G.M. (2015). Acta Cryst. C71, 3-8.
;
_chemical_name_common            ?
_chemical_name_systematic        ?
_chemical_formula_moiety         '0.25(Al11.01 Fe4)'
_chemical_formula_sum            'Al2.75 Fe'
_chemical_formula_weight         130.11
_chemical_melting_point          ?
loop_
_atom_type_symbol
_atom_type_description
_atom_type_scat_dispersion_real
_atom_type_scat_dispersion_imag
_atom_type_scat_source
Al Al 0.0645 0.0514 'International Tables Vol C Tables 4.2.6.8 and 6.1.1.4'
Fe Fe 0.3463 0.8444 'International Tables Vol C Tables 4.2.6.8 and 6.1.1.4'

_shelx_space_group_comment       
;
The symmetry employed for this shelxl refinement is uniquely defined
by the following loop, which should always be used as a source of
symmetry information in preference to the above space-group names.
They are only intended as comments.
;
_space_group_crystal_system      orthorhombic
_space_group_IT_number           63
_space_group_name_H-M_alt        'C m c m'
_space_group_name_Hall           '-C 2c 2'
loop_
_space_group_symop_operation_xyz
'x, y, z'
'-x, -y, z+1/2'
'-x, y, -z+1/2'
'x, -y, -z'
'x+1/2, y+1/2, z'
'-x+1/2, -y+1/2, z+1/2'
'-x+1/2, y+1/2, -z+1/2'
'x+1/2, -y+1/2, -z'
'-x, -y, -z'
'x, y, -z-1/2'
'x, -y, z-1/2'
'-x, y, z'
'-x+1/2, -y+1/2, -z'
'x+1/2, y+1/2, -z-1/2'
'x+1/2, -y+1/2, z-1/2'
'-x+1/2, y+1/2, z'

_cell_length_a                   7.642(2)
_cell_length_b                   6.3978(18)
_cell_length_c                   4.2111(14)
_cell_angle_alpha                90
_cell_angle_beta                 90
_cell_angle_gamma                90
_cell_volume                     205.88(11)
_cell_formula_units_Z            4
_cell_measurement_reflns_used    1374
_cell_measurement_temperature    150(2)
_cell_measurement_theta_max      30.620
_cell_measurement_theta_min      4.154
_shelx_estimated_absorpt_T_max   0.778
_shelx_estimated_absorpt_T_min   0.484
_exptl_absorpt_coefficient_mu    8.005
_exptl_absorpt_correction_T_max  0.8335
_exptl_absorpt_correction_T_min  0.5776
_exptl_absorpt_correction_type   multi-scan
_exptl_absorpt_process_details   
;SADABS-2016/2 (Bruker,2016/2) was used for absorption correction. wR2(int) 
was 0.1080 before and 0.0347 after correction. The Ratio of minimum to 
maximum transmission is 0.6930. The \l/2 correction factor is Not present.
;
_exptl_absorpt_special_details   ?
_exptl_crystal_colour            'metallic grey'
_exptl_crystal_colour_lustre     metallic
_exptl_crystal_colour_primary    gray
_exptl_crystal_density_diffrn    4.198
_exptl_crystal_density_meas      ?
_exptl_crystal_density_method    ?
_exptl_crystal_description       block
_exptl_crystal_F_000             247
_exptl_crystal_size_max          0.106
_exptl_crystal_size_mid          0.093
_exptl_crystal_size_min          0.033
_exptl_transmission_factor_max   ?
_exptl_transmission_factor_min   ?
_diffrn_reflns_av_R_equivalents  0.0212
_diffrn_reflns_av_unetI/netI     0.0110
_diffrn_reflns_Laue_measured_fraction_full 1.000
_diffrn_reflns_Laue_measured_fraction_max 1.000
_diffrn_reflns_limit_h_max       10
_diffrn_reflns_limit_h_min       -10
_diffrn_reflns_limit_k_max       8
_diffrn_reflns_limit_k_min       -9
_diffrn_reflns_limit_l_max       6
_diffrn_reflns_limit_l_min       -6
_diffrn_reflns_number            1872
_diffrn_reflns_point_group_measured_fraction_full 1.000
_diffrn_reflns_point_group_measured_fraction_max 1.000
_diffrn_reflns_theta_full        25.242
_diffrn_reflns_theta_max         30.620
_diffrn_reflns_theta_min         4.154
_diffrn_ambient_temperature      150.24
_diffrn_detector_area_resol_mean ?
_diffrn_measured_fraction_theta_full 1.000
_diffrn_measured_fraction_theta_max 1.000
_diffrn_measurement_device_type  'Bruker APEX-II CCD'
_diffrn_measurement_method       '\f and \w scans'
_diffrn_radiation_type           MoK\a
_diffrn_radiation_wavelength     0.71073
_diffrn_source                   ?
_diffrn_standards_number         0
_reflns_Friedel_coverage         0.000
_reflns_Friedel_fraction_full    .
_reflns_Friedel_fraction_max     .
_reflns_number_gt                187
_reflns_number_total             189
_reflns_special_details          
;
 Reflections were merged by SHELXL according to the crystal
 class for the calculation of statistics and refinement.
 
 _reflns_Friedel_fraction is defined as the number of unique
 Friedel pairs measured divided by the number that would be
 possible theoretically, ignoring centric projections and
 systematic absences.
;
_reflns_threshold_expression     'I > 2\s(I)'
_computing_cell_refinement       'SAINT v8.37A (Bruker, 2015)'
_computing_data_collection       ?
_computing_data_reduction        'SAINT v8.37A (Bruker, 2015)'
_computing_molecular_graphics    'Olex2 (Dolomanov et al., 2009)'
_computing_publication_material  'Olex2 (Dolomanov et al., 2009)'
_computing_structure_refinement  'ShelXL (Sheldrick, 2015)'
_computing_structure_solution    'SIR2004 (Burla et al., 2007)'
_refine_diff_density_max         0.432
_refine_diff_density_min         -0.312
_refine_diff_density_rms         0.091
_refine_ls_extinction_coef       .
_refine_ls_extinction_method     none
_refine_ls_goodness_of_fit_ref   1.101
_refine_ls_hydrogen_treatment    undef
_refine_ls_matrix_type           full
_refine_ls_number_parameters     18
_refine_ls_number_reflns         189
_refine_ls_number_restraints     0
_refine_ls_R_factor_all          0.0133
_refine_ls_R_factor_gt           0.0132
_refine_ls_restrained_S_all      1.101
_refine_ls_shift/su_max          0.001
_refine_ls_shift/su_mean         0.000
_refine_ls_structure_factor_coef Fsqd
_refine_ls_weighting_details     
'w=1/[\s^2^(Fo^2^)+(0.0207P)^2^+0.2060P] where P=(Fo^2^+2Fc^2^)/3'
_refine_ls_weighting_scheme      calc
_refine_ls_wR_factor_gt          0.0344
_refine_ls_wR_factor_ref         0.0344
_refine_special_details          ?
_olex2_refinement_description    
;
1. Others
 Uiso(Al2A)=Uiso(Al2B)=Uiso(Al2C)=FVAR(1)
;
_atom_sites_solution_hydrogens   .
_atom_sites_solution_primary     direct
_atom_sites_solution_secondary   ?
loop_
_atom_site_label
_atom_site_type_symbol
_atom_site_fract_x
_atom_site_fract_y
_atom_site_fract_z
_atom_site_U_iso_or_equiv
_atom_site_adp_type
_atom_site_occupancy
_atom_site_site_symmetry_order
_atom_site_calc_flag
_atom_site_refinement_flags_posn
_atom_site_refinement_flags_adp
_atom_site_refinement_flags_occupancy
_atom_site_disorder_assembly
_atom_site_disorder_group
Fe1 Fe 0.5000 0.82803(5) 0.2500 0.00708(12) Uani 1 4 d S T P . .
Al1 Al 0.31293(7) 0.14788(8) 0.2500 0.01129(15) Uani 1 2 d S T P . .
Al2A Al 0.5000 0.5000 0.5000 0.0073(5) Uiso 0.254(5) 4 d S T P A 1
Al2B Al 0.5000 0.4613(7) 0.2500 0.0073(5) Uiso 0.179(4) 4 d S T P A .
Al2C Al 0.5000 0.5232(5) 0.623(2) 0.0073(5) Uiso 0.1599(16) 2 d S T P A 2

loop_
_atom_site_aniso_label
_atom_site_aniso_U_11
_atom_site_aniso_U_22
_atom_site_aniso_U_33
_atom_site_aniso_U_23
_atom_site_aniso_U_13
_atom_site_aniso_U_12
Fe1 0.00473(18) 0.00702(18) 0.00949(18) 0.000 0.000 0.000
Al1 0.0092(3) 0.0178(3) 0.0069(2) 0.000 0.000 0.00718(19)

_geom_special_details            
;
 All esds (except the esd in the dihedral angle between two l.s. planes)
 are estimated using the full covariance matrix.  The cell esds are taken
 into account individually in the estimation of esds in distances, angles
 and torsion angles; correlations between esds in cell parameters are only
 used when they are defined by crystal symmetry.  An approximate (isotropic)
 treatment of cell esds is used for estimating esds involving l.s. planes.
;
loop_
_geom_bond_atom_site_label_1
_geom_bond_atom_site_label_2
_geom_bond_distance
_geom_bond_site_symmetry_2
_geom_bond_publ_flag
Fe1 Al1 2.5496(7) 11_566 ?
Fe1 Al1 2.5496(7) 9_666 ?
Fe1 Al1 2.5496(7) 11_565 ?
Fe1 Al1 2.4962(8) 1_565 ?
Fe1 Al1 2.4962(8) 3_665 ?
Fe1 Al2A 2.3479(6) . ?
Fe1 Al2A 2.3479(6) 2_664 ?
Fe1 Al2B 2.346(4) . ?
Fe1 Al2C 2.310(3) 2_664 ?
Fe1 Al2C 2.310(3) 9_666 ?
Fe1 Al2C 2.505(5) . ?
Fe1 Al2C 2.505(5) 10_556 ?
Al1 Fe1 2.4961(8) 1_545 ?
Al1 Fe1 2.6546(8) 5_445 ?
Al1 Fe1 2.5496(7) 9_666 ?
Al1 Fe1 2.5496(7) 9_665 ?
Al1 Al1 2.6582(9) 13 ?
Al1 Al1 2.6582(9) 13_556 ?
Al1 Al2B 2.463(4) . ?
Al1 Al2B 2.673(2) 5_445 ?
Al1 Al2C 2.599(4) 2_664 ?
Al1 Al2C 2.683(2) 6_554 ?
Al1 Al2C 2.599(4) 9_666 ?
Al1 Al2C 2.683(2) 13_556 ?
Al2A Fe1 2.3479(6) 9_666 ?
Al2A Al1 2.7788(8) 7 ?
Al2A Al1 2.7788(8) 15_556 ?
Al2A Al1 2.7788(8) 5 ?
Al2A Al1 2.8683(8) 9_666 ?
Al2A Al1 2.7788(8) 13_556 ?
Al2A Al2A 2.1056(7) 2_664 ?
Al2A Al2A 2.1056(7) 2_665 ?
Al2A Al2B 1.0815(11) 9_666 ?
Al2A Al2B 1.0815(11) . ?
Al2B Al1 2.463(4) 3_655 ?
Al2B Al2A 1.0815(11) 2_664 ?
Al2B Al2B 2.163(2) 9_666 ?
Al2B Al2B 2.163(2) 9_665 ?
Al2B Al2C 0.542(8) 9_666 ?
Al2B Al2C 1.621(9) 10_556 ?
Al2B Al2C 0.542(8) 2_664 ?
Al2B Al2C 1.621(9) . ?
Al2B Al2C 2.668(8) 10_557 ?
Al2C Fe1 2.310(3) 9_666 ?
Al2C Al1 2.599(4) 11_566 ?
Al2C Al1 2.599(4) 9_666 ?
Al2C Al1 2.683(2) 13_556 ?
Al2C Al2B 2.668(8) 1_556 ?
Al2C Al2B 0.542(8) 9_666 ?
Al2C Al2C 2.1264(11) 2_664 ?
Al2C Al2C 1.081(16) 9_666 ?
Al2C Al2C 1.066(16) 10_557 ?
Al2C Al2C 2.1265(11) 2_665 ?

loop_
_geom_angle_atom_site_label_1
_geom_angle_atom_site_label_2
_geom_angle_atom_site_label_3
_geom_angle
_geom_angle_site_symmetry_1
_geom_angle_site_symmetry_3
_geom_angle_publ_flag
Al1 Fe1 Al1 69.87(3) 3_665 1_565 ?
Al1 Fe1 Al1 68.24(2) 1_565 11_566 ?
Al1 Fe1 Al1 173.07(3) 9_666 11_565 ?
Al1 Fe1 Al1 111.34(3) 11_565 11_566 ?
Al1 Fe1 Al1 68.24(2) 1_565 11_565 ?
Al1 Fe1 Al1 68.20(3) 9_666 11_566 ?
Al1 Fe1 Al1 105.755(17) 3_665 11_566 ?
Al1 Fe1 Al1 105.755(17) 1_565 9_666 ?
Al1 Fe1 Al1 105.755(18) 3_665 11_565 ?
Al1 Fe1 Al1 68.24(2) 3_665 9_666 ?
Al1 Fe1 Al2C 129.66(11) 1_565 10_556 ?
Al1 Fe1 Al2C 129.66(11) 1_565 . ?
Al1 Fe1 Al2C 129.66(11) 3_665 . ?
Al1 Fe1 Al2C 129.66(11) 3_665 10_556 ?
Al2A Fe1 Al1 115.108(17) . 11_565 ?
Al2A Fe1 Al1 71.564(17) 2_664 11_565 ?
Al2A Fe1 Al1 137.117(16) 2_664 1_565 ?
Al2A Fe1 Al1 137.117(16) 2_664 3_665 ?
Al2A Fe1 Al1 71.564(17) . 11_566 ?
Al2A Fe1 Al1 115.108(17) 2_664 9_666 ?
Al2A Fe1 Al1 137.117(16) . 1_565 ?
Al2A Fe1 Al1 137.117(16) . 3_665 ?
Al2A Fe1 Al1 115.108(17) 2_664 11_566 ?
Al2A Fe1 Al1 71.564(17) . 9_666 ?
Al2A Fe1 Al2A 53.28(2) 2_664 . ?
Al2B Fe1 Al1 145.063(17) . 3_665 ?
Al2B Fe1 Al1 145.063(18) . 1_565 ?
Al2B Fe1 Al1 93.466(14) . 9_666 ?
Al2B Fe1 Al1 93.466(14) . 11_565 ?
Al2B Fe1 Al1 93.466(14) . 11_566 ?
Al2B Fe1 Al2A 26.640(11) . . ?
Al2B Fe1 Al2A 26.640(11) . 2_664 ?
Al2B Fe1 Al2C 38.88(17) . 10_556 ?
Al2B Fe1 Al2C 38.88(17) . . ?
Al2C Fe1 Al1 142.90(7) 9_666 3_665 ?
Al2C Fe1 Al1 142.90(7) 2_664 1_565 ?
Al2C Fe1 Al1 82.42(17) 2_664 11_565 ?
Al2C Fe1 Al1 61.88(13) 10_556 11_565 ?
Al2C Fe1 Al1 82.42(17) 9_666 9_666 ?
Al2C Fe1 Al1 142.90(7) 9_666 1_565 ?
Al2C Fe1 Al1 142.90(7) 2_664 3_665 ?
Al2C Fe1 Al1 124.43(12) 10_556 11_566 ?
Al2C Fe1 Al1 104.45(17) 2_664 9_666 ?
Al2C Fe1 Al1 61.88(13) . 11_566 ?
Al2C Fe1 Al1 61.88(13) . 9_666 ?
Al2C Fe1 Al1 82.42(17) 9_666 11_566 ?
Al2C Fe1 Al1 104.45(17) 9_666 11_565 ?
Al2C Fe1 Al1 104.45(17) 2_664 11_566 ?
Al2C Fe1 Al1 124.43(12) . 11_565 ?
Al2C Fe1 Al1 124.43(12) 10_556 9_666 ?
Al2C Fe1 Al2B 13.3(2) 2_664 . ?
Al2C Fe1 Al2B 13.3(2) 9_666 . ?
Al2C Fe1 Al2C 26.7(4) 2_664 9_666 ?
Al2C Fe1 Al2C 25.5(4) 2_664 10_556 ?
Al2C Fe1 Al2C 25.5(4) 9_666 . ?
Al2C Fe1 Al2C 52.23(6) 9_666 10_556 ?
Al2C Fe1 Al2C 77.8(3) 10_556 . ?
Al2C Fe1 Al2C 52.23(6) 2_664 . ?
Fe1 Al1 Fe1 74.245(17) 1_545 9_665 ?
Fe1 Al1 Fe1 74.245(17) 1_545 9_666 ?
Fe1 Al1 Fe1 118.608(17) 9_666 5_445 ?
Fe1 Al1 Fe1 118.608(17) 9_665 5_445 ?
Fe1 Al1 Fe1 150.67(3) 1_545 5_445 ?
Fe1 Al1 Fe1 111.35(3) 9_666 9_665 ?
Fe1 Al1 Al1 127.60(2) 1_545 13_556 ?
Fe1 Al1 Al1 145.82(4) 9_666 13 ?
Fe1 Al1 Al1 57.36(2) 5_445 13 ?
Fe1 Al1 Al1 61.25(2) 9_666 13_556 ?
Fe1 Al1 Al1 61.25(2) 9_665 13 ?
Fe1 Al1 Al1 145.82(4) 9_665 13_556 ?
Fe1 Al1 Al1 57.36(2) 5_445 13_556 ?
Fe1 Al1 Al1 127.60(2) 1_545 13 ?
Fe1 Al1 Al2B 121.91(3) 9_666 5_445 ?
Fe1 Al1 Al2B 52.26(9) 5_445 5_445 ?
Fe1 Al1 Al2B 121.91(2) 9_665 5_445 ?
Fe1 Al1 Al2B 98.41(9) 1_545 5_445 ?
Fe1 Al1 Al2C 110.41(5) 1_545 9_666 ?
Fe1 Al1 Al2C 133.50(17) 9_666 6_554 ?
Fe1 Al1 Al2C 111.11(17) 9_666 13_556 ?
Fe1 Al1 Al2C 58.22(15) 9_666 9_666 ?
Fe1 Al1 Al2C 51.27(6) 5_445 6_554 ?
Fe1 Al1 Al2C 79.17(16) 9_665 9_666 ?
Fe1 Al1 Al2C 100.13(7) 1_545 6_554 ?
Fe1 Al1 Al2C 110.41(5) 1_545 2_664 ?
Fe1 Al1 Al2C 111.11(17) 9_665 6_554 ?
Fe1 Al1 Al2C 79.17(16) 9_666 2_664 ?
Fe1 Al1 Al2C 100.13(7) 1_545 13_556 ?
Fe1 Al1 Al2C 58.22(15) 9_665 2_664 ?
Fe1 Al1 Al2C 133.50(17) 9_665 13_556 ?
Fe1 Al1 Al2C 51.27(6) 5_445 13_556 ?
Al1 Al1 Al1 104.77(4) 13_556 13 ?
Al1 Al1 Al2B 84.02(6) 13_556 5_445 ?
Al1 Al1 Al2B 84.02(6) 13 5_445 ?
Al1 Al1 Al2C 73.78(15) 13 6_554 ?
Al1 Al1 Al2C 92.03(14) 13_556 6_554 ?
Al1 Al1 Al2C 92.03(14) 13 13_556 ?
Al1 Al1 Al2C 73.78(15) 13_556 13_556 ?
Al2B Al1 Fe1 109.58(7) . 1_545 ?
Al2B Al1 Fe1 68.00(3) . 9_666 ?
Al2B Al1 Fe1 99.75(6) . 5_445 ?
Al2B Al1 Fe1 68.00(3) . 9_665 ?
Al2B Al1 Al1 79.03(4) . 13_556 ?
Al2B Al1 Al1 79.03(4) . 13 ?
Al2B Al1 Al2B 152.01(14) . 5_445 ?
Al2B Al1 Al2C 11.91(17) . 9_666 ?
Al2B Al1 Al2C 11.91(17) . 2_664 ?
Al2B Al1 Al2C 148.15(12) . 6_554 ?
Al2B Al1 Al2C 11.62(17) 5_445 6_554 ?
Al2B Al1 Al2C 11.62(17) 5_445 13_556 ?
Al2B Al1 Al2C 148.15(12) . 13_556 ?
Al2C Al1 Fe1 98.28(5) 2_664 5_445 ?
Al2C Al1 Fe1 98.28(5) 9_666 5_445 ?
Al2C Al1 Al1 68.81(15) 2_664 13 ?
Al2C Al1 Al1 87.91(14) 2_664 13_556 ?
Al2C Al1 Al1 87.91(14) 9_666 13 ?
Al2C Al1 Al1 68.81(15) 9_666 13_556 ?
Al2C Al1 Al2B 148.61(12) 2_664 5_445 ?
Al2C Al1 Al2B 148.61(12) 9_666 5_445 ?
Al2C Al1 Al2C 149.45(10) 2_664 13_556 ?
Al2C Al1 Al2C 22.9(3) 6_554 13_556 ?
Al2C Al1 Al2C 141.2(2) 2_664 6_554 ?
Al2C Al1 Al2C 23.7(3) 9_666 2_664 ?
Al2C Al1 Al2C 141.2(2) 9_666 13_556 ?
Al2C Al1 Al2C 149.45(10) 9_666 6_554 ?
Fe1 Al2A Fe1 180.0 . 9_666 ?
Fe1 Al2A Al1 57.489(19) . 9_666 ?
Fe1 Al2A Al1 61.693(13) 9_666 15_556 ?
Fe1 Al2A Al1 118.307(13) 9_666 7 ?
Fe1 Al2A Al1 118.307(13) . 13_556 ?
Fe1 Al2A Al1 61.693(13) . 7 ?
Fe1 Al2A Al1 61.693(13) 9_666 13_556 ?
Fe1 Al2A Al1 118.307(13) . 15_556 ?
Fe1 Al2A Al1 122.511(19) . . ?
Fe1 Al2A Al1 61.693(13) . 5 ?
Fe1 Al2A Al1 122.511(19) 9_666 9_666 ?
Fe1 Al2A Al1 118.307(13) 9_666 5 ?
Fe1 Al2A Al1 57.489(19) 9_666 . ?
Al1 Al2A Al1 61.24(2) 13_556 7 ?
Al1 Al2A Al1 180.0 5 13_556 ?
Al1 Al2A Al1 118.76(2) 5 7 ?
Al1 Al2A Al1 180.0 15_556 7 ?
Al1 Al2A Al1 56.135(16) 5 9_666 ?
Al1 Al2A Al1 107.490(18) 7 9_666 ?
Al1 Al2A Al1 72.510(19) 7 . ?
Al1 Al2A Al1 72.510(18) 15_556 9_666 ?
Al1 Al2A Al1 180.0 . 9_666 ?
Al1 Al2A Al1 123.865(17) 5 . ?
Al1 Al2A Al1 123.865(16) 13_556 9_666 ?
Al1 Al2A Al1 56.135(17) 13_556 . ?
Al1 Al2A Al1 107.490(18) 15_556 . ?
Al1 Al2A Al1 118.76(2) 13_556 15_556 ?
Al1 Al2A Al1 61.24(2) 5 15_556 ?
Al2A Al2A Fe1 63.360(11) 2_664 . ?
Al2A Al2A Fe1 116.640(11) 2_665 . ?
Al2A Al2A Fe1 63.360(11) 2_665 9_666 ?
Al2A Al2A Fe1 116.640(11) 2_664 9_666 ?
Al2A Al2A Al1 112.263(10) 2_664 13_556 ?
Al2A Al2A Al1 67.737(10) 2_665 13_556 ?
Al2A Al2A Al1 68.466(9) 2_664 . ?
Al2A Al2A Al1 67.737(10) 2_664 5 ?
Al2A Al2A Al1 67.737(10) 2_665 15_556 ?
Al2A Al2A Al1 112.263(10) 2_665 7 ?
Al2A Al2A Al1 112.263(10) 2_665 5 ?
Al2A Al2A Al1 67.737(10) 2_664 7 ?
Al2A Al2A Al1 111.534(9) 2_665 . ?
Al2A Al2A Al1 68.467(9) 2_665 9_666 ?
Al2A Al2A Al1 111.533(9) 2_664 9_666 ?
Al2A Al2A Al1 112.263(10) 2_664 15_556 ?
Al2A Al2A Al2A 180.0 2_665 2_664 ?
Al2B Al2A Fe1 76.6(2) . . ?
Al2B Al2A Fe1 103.4(2) . 9_666 ?
Al2B Al2A Fe1 103.4(2) 9_666 . ?
Al2B Al2A Fe1 76.6(2) 9_666 9_666 ?
Al2B Al2A Al1 106.91(10) 9_666 5 ?
Al2B Al2A Al1 73.09(10) 9_666 15_556 ?
Al2B Al2A Al1 106.91(10) 9_666 7 ?
Al2B Al2A Al1 73.09(10) . 5 ?
Al2B Al2A Al1 106.91(10) . 15_556 ?
Al2B Al2A Al1 106.91(10) . 13_556 ?
Al2B Al2A Al1 73.09(10) . 7 ?
Al2B Al2A Al1 122.48(18) . 9_666 ?
Al2B Al2A Al1 73.09(10) 9_666 13_556 ?
Al2B Al2A Al1 122.48(18) 9_666 . ?
Al2B Al2A Al1 57.52(18) . . ?
Al2B Al2A Al1 57.52(18) 9_666 9_666 ?
Al2B Al2A Al2A 166.8(2) . 2_665 ?
Al2B Al2A Al2A 13.2(2) 9_666 2_665 ?
Al2B Al2A Al2A 13.2(2) . 2_664 ?
Al2B Al2A Al2A 166.8(2) 9_666 2_664 ?
Al2B Al2A Al2B 180.0 9_666 . ?
Fe1 Al2B Al1 144.52(6) . 3_655 ?
Fe1 Al2B Al1 144.52(6) . . ?
Fe1 Al2B Al2C 81.46(12) . 10_557 ?
Al1 Al2B Al1 70.97(12) . 3_655 ?
Al1 Al2B Al2C 96.94(10) 3_655 10_557 ?
Al1 Al2B Al2C 96.94(10) . 10_557 ?
Al2A Al2B Fe1 76.8(2) . . ?
Al2A Al2B Fe1 76.8(2) 2_664 . ?
Al2A Al2B Al1 100.74(17) . . ?
Al2A Al2B Al1 100.74(17) 2_664 3_655 ?
Al2A Al2B Al1 100.74(17) . 3_655 ?
Al2A Al2B Al1 100.74(17) 2_664 . ?
Al2A Al2B Al2A 153.5(4) . 2_664 ?
Al2A Al2B Al2B 153.5(4) 2_664 9_666 ?
Al2A Al2B Al2B 153.5(4) . 9_665 ?
Al2A Al2B Al2B 0.0 2_664 9_665 ?
Al2A Al2B Al2B 0.0 . 9_666 ?
Al2B Al2B Fe1 76.8(2) 9_665 . ?
Al2B Al2B Fe1 76.8(2) 9_666 . ?
Al2B Al2B Al1 100.74(17) 9_665 3_655 ?
Al2B Al2B Al1 100.74(17) 9_665 . ?
Al2B Al2B Al1 100.74(17) 9_666 3_655 ?
Al2B Al2B Al1 100.74(17) 9_666 . ?
Al2B Al2B Al2B 153.5(4) 9_666 9_665 ?
Al2B Al2B Al2C 158.2(3) 9_665 10_557 ?
Al2B Al2B Al2C 4.69(15) 9_666 10_557 ?
Al2C Al2B Fe1 79.5(6) 2_664 . ?
Al2C Al2B Fe1 75.86(15) . . ?
Al2C Al2B Fe1 79.5(6) 9_666 . ?
Al2C Al2B Fe1 75.86(15) 10_556 . ?
Al2C Al2B Al1 98.5(5) 9_666 . ?
Al2C Al2B Al1 98.5(5) 2_664 3_655 ?
Al2C Al2B Al1 101.48(11) 10_556 3_655 ?
Al2C Al2B Al1 101.48(11) 10_556 . ?
Al2C Al2B Al1 101.47(11) . 3_655 ?
Al2C Al2B Al1 98.5(5) 9_666 3_655 ?
Al2C Al2B Al1 101.47(11) . . ?
Al2C Al2B Al1 98.5(5) 2_664 . ?
Al2C Al2B Al2B 0.91(16) . 9_666 ?
Al2C Al2B Al2B 2.7(5) 2_664 9_665 ?
Al2C Al2B Al2B 156.3(8) 2_664 9_666 ?
Al2C Al2B Al2B 0.91(16) 10_556 9_665 ?
Al2C Al2B Al2B 2.7(5) 9_666 9_666 ?
Al2C Al2B Al2B 152.6(3) 10_556 9_666 ?
Al2C Al2B Al2B 156.3(8) 9_666 9_665 ?
Al2C Al2B Al2B 152.6(3) . 9_665 ?
Al2C Al2B Al2C 2.0(6) 9_666 10_557 ?
Al2C Al2B Al2C 155.4(7) 9_666 10_556 ?
Al2C Al2B Al2C 3.6(6) 9_666 . ?
Al2C Al2B Al2C 161.0(7) 2_664 10_557 ?
Al2C Al2B Al2C 159.0(13) 9_666 2_664 ?
Al2C Al2B Al2C 3.6(6) 2_664 10_556 ?
Al2C Al2B Al2C 155.4(7) 2_664 . ?
Al2C Al2B Al2C 157.3(3) 10_556 10_557 ?
Al2C Al2B Al2C 151.7(3) . 10_556 ?
Al2C Al2B Al2C 5.60(8) . 10_557 ?
Fe1 Al2C Fe1 154.5(4) 9_666 . ?
Fe1 Al2C Al1 63.72(7) 9_666 13_556 ?
Fe1 Al2C Al1 137.8(2) 9_666 11_566 ?
Fe1 Al2C Al1 137.8(2) 9_666 9_666 ?
Fe1 Al2C Al1 116.25(12) . 13_556 ?
Fe1 Al2C Al1 59.90(7) . 9_666 ?
Fe1 Al2C Al1 59.90(7) . 11_566 ?
Fe1 Al2C Al2B 68.11(15) 9_666 1_556 ?
Fe1 Al2C Al2B 137.4(3) . 1_556 ?
Al1 Al2C Al1 66.73(10) 9_666 11_566 ?
Al1 Al2C Al1 141.2(2) 9_666 13_556 ?
Al1 Al2C Al1 78.43(7) 11_566 13_556 ?
Al1 Al2C Al2B 85.3(3) 11_566 1_556 ?
Al1 Al2C Al2B 85.3(3) 9_666 1_556 ?
Al2B Al2C Fe1 87.2(7) 9_666 9_666 ?
Al2B Al2C Fe1 65.26(19) . . ?
Al2B Al2C Fe1 89.2(3) . 9_666 ?
Al2B Al2C Fe1 118.4(6) 9_666 . ?
Al2B Al2C Al1 69.6(5) 9_666 9_666 ?
Al2B Al2C Al1 113.4(2) . 11_566 ?
Al2B Al2C Al1 69.6(5) 9_666 11_566 ?
Al2B Al2C Al1 113.4(2) . 9_666 ?
Al2B Al2C Al1 95.3(2) . 13_556 ?
Al2B Al2C Al1 75.10(14) 1_556 13_556 ?
Al2B Al2C Al1 83.0(4) 9_666 13_556 ?
Al2B Al2C Al2B 19.0(7) 9_666 1_556 ?
Al2B Al2C Al2B 176.4(6) 9_666 . ?
Al2B Al2C Al2B 157.3(3) . 1_556 ?
Al2B Al2C Al2C 10.5(6) 9_666 10_557 ?
Al2B Al2C Al2C 6.10(16) . 2_664 ?
Al2B Al2C Al2C 18.5(6) 9_666 2_665 ?
Al2B Al2C Al2C 174.5(9) 9_666 9_666 ?
Al2B Al2C Al2C 177.5(7) 9_666 2_664 ?
Al2B Al2C Al2C 157.8(3) . 2_665 ?
Al2C Al2C Fe1 87.4(3) 9_666 9_666 ?
Al2C Al2C Fe1 128.88(17) 10_557 . ?
Al2C Al2C Fe1 76.7(2) 10_557 9_666 ?
Al2C Al2C Fe1 136.9(3) 2_665 . ?
Al2C Al2C Fe1 67.1(4) 9_666 . ?
Al2C Al2C Fe1 59.16(17) 2_664 . ?
Al2C Al2C Fe1 68.6(2) 2_665 9_666 ?
Al2C Al2C Fe1 95.3(3) 2_664 9_666 ?
Al2C Al2C Al1 78.16(17) 10_557 11_566 ?
Al2C Al2C Al1 108.4(2) 2_664 11_566 ?
Al2C Al2C Al1 75.30(17) 2_665 13_556 ?
Al2C Al2C Al1 114.8(4) 9_666 11_566 ?
Al2C Al2C Al1 78.16(18) 10_557 9_666 ?
Al2C Al2C Al1 78.54(17) 10_557 13_556 ?
Al2C Al2C Al1 114.8(4) 9_666 9_666 ?
Al2C Al2C Al1 94.52(19) 9_666 13_556 ?
Al2C Al2C Al1 84.8(2) 2_665 11_566 ?
Al2C Al2C Al1 84.8(2) 2_665 9_666 ?
Al2C Al2C Al1 98.0(2) 2_664 13_556 ?
Al2C Al2C Al1 108.4(2) 2_664 9_666 ?
Al2C Al2C Al2B 1.8(3) 9_666 . ?
Al2C Al2C Al2B 0.50(15) 2_665 1_556 ?
Al2C Al2C Al2B 163.4(3) 2_664 1_556 ?
Al2C Al2C Al2B 8.54(12) 10_557 1_556 ?
Al2C Al2C Al2B 165.86(15) 10_557 . ?
Al2C Al2C Al2B 155.5(4) 9_666 1_556 ?
Al2C Al2C Al2C 163.9(3) 2_664 2_665 ?
Al2C Al2C Al2C 7.9(2) 9_666 2_664 ?
Al2C Al2C Al2C 171.96(17) 10_557 2_664 ?
Al2C Al2C Al2C 164.0(3) 10_557 9_666 ?
Al2C Al2C Al2C 156.0(5) 9_666 2_665 ?
Al2C Al2C Al2C 8.04(17) 10_557 2_665 ?

_shelx_res_file                  
;
    fredrickson26_150.res created by SHELXL-2014/7

TITL Fredrickson26_150 in Cmcm
REM SUMP 0.165 0 1 2 1 3 1 4
CELL 0.71073 7.64159 6.39776 4.21112 90 90 90
ZERR 4 0.00224 0.00183 0.00143 0 0 0
LATT 7
SYMM -X,-Y,0.5+Z
SYMM -X,+Y,0.5-Z
SYMM +X,-Y,-Z
SFAC Al Fe
UNIT 11.01 4

L.S. 12
PLAN  10
SIZE 0.033 0.093 0.106
TEMP -122.91
fmap 2
acta
REM <olex2.extras>
REM <HklSrc "%.\\Fredrickson26_150.hkl">
REM </olex2.extras>

WGHT    0.020700    0.206000
FVAR       0.22839   0.00728
FE1   2    0.500000    0.828029    0.250000    10.25000    0.00473    0.00702 =
         0.00949    0.00000    0.00000    0.00000
AL1   1    0.312933    0.147877    0.250000    10.50000    0.00917    0.01776 =
         0.00695    0.00000    0.00000    0.00718
PART 1
AL2A  1    0.500000    0.500000    0.500000     0.06347   21.00000
PART 0
AL2B  1    0.500000    0.461314    0.250000     0.04479   21.00000
PART 2
AL2C  1    0.500000    0.523233    0.623376     0.07993   21.00000
HKLF 4

REM  Fredrickson26_150 in Cmcm
REM R1 =  0.0132 for     187 Fo > 4sig(Fo)  and  0.0133 for all     189 data
REM     18 parameters refined using      0 restraints

END

WGHT      0.0207      0.2060

REM Highest difference peak  0.432,  deepest hole -0.312,  1-sigma level  0.091
Q1    1   0.5000  0.9534  0.2500  10.25000  0.05    0.43
Q2    1   0.5000  0.8399  0.0609  10.50000  0.05    0.34
Q3    1   0.6736  0.5071  0.2500  10.50000  0.05    0.32
Q4    1   0.4442  0.4494  0.2500  10.50000  0.05    0.28
Q5    1   0.1706  0.2574  0.2500  10.50000  0.05    0.27
Q6    1   0.5000  0.3321  0.5856  10.50000  0.05    0.27
Q7    1   0.5000  0.6953  0.2500  10.25000  0.05    0.24
Q8    1   0.5000  0.6042  0.2500  10.25000  0.05    0.23
Q9    1   0.5000  0.6434  0.5861  10.50000  0.05    0.21
Q10   1   0.3300 -0.0484  0.2500  10.50000  0.05    0.21
;
_shelx_res_checksum              24063
_shelx_hkl_file                  
;
   0  -2   0   92.13    2.26
   0   2   0   90.87    2.13
   0   2   0   91.97    2.15
   0   2   0   91.72    2.18
   0  -2   0   93.56    2.29
   0  -2   0   91.28    2.15
   0  -4   0  137.11    3.53
   0  -4   0  133.92    3.59
   0   4   0  139.15    3.31
   0  -4   0  143.28    3.32
   0   4   0  137.89    3.29
   0   4   0  138.50    3.41
   0   6   0  344.75    8.10
   0  -6   0  352.97    8.69
   0  -6   0  358.51    8.52
   0  -6   0  351.35    8.15
   0  -8   0    4.69    0.82
  -1   1   0   52.92    1.29
   1   1   0   54.56    1.33
  -1  -1   0   55.56    1.32
   1   1   0   56.59    1.29
   1  -1   0   54.03    1.37
   1   1   0   53.36    1.31
   1  -1   0   52.95    1.36
  -1  -1   0   56.65    1.34
   1  -1   0   53.68    1.22
   1  -1   0   53.56    1.29
   1  -3   0  737.96   16.35
  -1  -3   0  723.60   16.23
   1  -3   0  727.89   16.10
   1   3   0  721.80   16.16
   1  -3   0  698.31   16.26
  -1   3   0  734.92   15.97
  -1   3   0  724.53   16.12
   1   3   0  728.12   16.11
   1   3   0  735.18   16.07
  -1  -3   0  733.82   16.27
   1  -5   0   19.84    1.01
   1  -5   0   21.63    0.98
  -1   5   0   19.12    0.67
   1   5   0   19.59    0.77
   1   5   0   20.50    0.75
  -1  -5   0   20.19    0.74
  -1  -5   0   20.63    0.98
   1  -5   0   19.82    0.77
  -1  -7   0    9.37    0.56
   1  -7   0    8.85    0.85
  -1  -7   0   10.21    0.80
  -1  -7   0    9.37    0.84
   1  -7   0    8.38    0.56
   1  -7   0    9.30    0.77
  -1  -9   0   58.84    2.56
   1  -9   0   54.62    2.54
  -2   0   0  229.85    5.26
  -2   0   0  239.78    5.29
   2   0   0  232.38    5.27
   2   0   0  235.50    5.27
   2   0   0  238.57    5.36
   2   2   0    2.40    0.22
   2  -2   0    1.81    0.24
   2  -2   0    1.65    0.18
  -2  -2   0    1.97    0.19
   2  -2   0    2.22    0.28
  -2  -2   0    2.17    0.21
   2  -2   0    1.85    0.09
  -2   2   0    1.68    0.16
   2   2   0    1.72    0.21
   2   2   0    1.78    0.19
  -2  -4   0   36.02    1.26
   2  -4   0   35.48    1.35
   2  -4   0   35.95    1.11
   2   4   0   37.50    1.10
   2   4   0   34.32    1.18
   2  -4   0   35.44    1.28
   2   4   0   35.26    1.14
  -2   4   0   35.93    0.92
  -2   4   0   35.20    1.12
  -2  -4   0   35.81    1.24
   2  -6   0   65.27    2.18
  -2  -6   0   61.89    2.21
  -2  -6   0   67.60    1.85
  -2  -6   0   65.29    2.16
   2  -6   0   62.43    2.30
   2   6   0   66.20    1.96
   2   6   0   64.44    1.85
   2  -6   0   65.02    1.91
  -2  -8   0   30.82    1.66
   2  -8   0   33.21    1.31
   2  -8   0   32.97    1.79
   3  -1   0   40.85    1.06
   3   1   0   40.39    1.10
   3  -1   0   42.84    1.26
  -3   1   0   41.33    1.12
   3   1   0   41.38    1.22
   3   1   0   41.57    1.16
   3  -1   0   42.11    1.21
   3  -1   0   39.79    1.12
  -3   1   0   41.78    1.13
  -3  -1   0   42.69    1.13
  -3  -1   0   41.36    1.16
  -3  -3   0   63.94    1.80
   3  -3   0   62.46    1.89
   3   3   0   63.22    1.75
   3   3   0   60.35    1.76
  -3   3   0   61.58    1.67
  -3  -3   0   62.74    1.74
  -3   3   0   61.88    1.43
   3  -3   0   60.75    1.67
   3   3   0   60.38    1.67
   3  -3   0   62.83    1.87
   3   5   0   18.83    0.77
   3  -5   0   19.06    1.06
   3  -5   0   19.59    1.00
   3   5   0   20.00    0.88
   3  -5   0   20.23    0.83
  -3  -5   0   21.41    0.98
  -3  -5   0   18.47    0.92
   3  -7   0   20.66    1.18
   3  -7   0   18.07    0.90
   3   7   0   19.02    0.97
   3  -7   0   16.89    1.19
  -3  -7   0   19.64    1.17
   4   0   0  475.13   10.79
   4   0   0  492.18   10.97
  -4   0   0  474.19   10.75
  -4   0   0  480.17   10.82
   4   0   0  492.04   10.85
   4   0   0  474.68   10.79
   4   2   0    7.27    0.44
   4  -2   0    8.22    0.53
   4  -2   0    6.64    0.39
   4  -2   0    7.71    0.49
   4  -2   0    7.64    0.32
  -4   2   0    8.22    0.41
   4   2   0    7.78    0.48
   4   2   0    7.63    0.38
  -4  -2   0    7.22    0.44
  -4  -2   0    7.34    0.39
   4  -4   0    3.05    0.37
  -4  -4   0    2.70    0.43
   4  -4   0    2.21    0.39
   4   4   0    2.02    0.27
   4  -4   0    1.84    0.36
   4   4   0    2.07    0.35
  -4  -4   0    2.01    0.33
  -4  -6   0  102.36    3.08
   4  -6   0  100.65    3.21
   4   6   0  104.09    2.96
   4  -6   0  104.97    2.88
   4  -6   0  103.30    3.37
   4  -8   0    7.90    1.04
   4  -8   0    9.02    0.71
   4   8   0   10.15    0.84
  -5   1   0   81.58    2.15
   5   1   0   78.52    2.17
   5  -1   0   80.92    2.06
  -5  -1   0   78.41    2.18
   5  -1   0   83.62    2.35
  -5  -1   0   79.89    2.07
  -5   1   0   82.52    2.11
   5   1   0   78.98    2.30
   5   1   0   78.83    2.11
   5  -1   0   81.12    2.24
   5  -1   0   82.33    2.14
   5   3   0  591.10   14.08
   5  -3   0  621.20   14.23
  -5  -3   0  590.67   13.90
   5   3   0  637.81   14.04
  -5  -3   0  625.79   14.06
   5  -3   0  620.11   13.93
   5  -3   0  634.35   14.24
   5   3   0  606.47   13.88
   5   5   0    7.20    0.50
   5  -5   0    6.51    0.75
   5  -5   0    7.68    0.88
   5  -5   0    6.50    0.51
   5   5   0    6.26    0.56
  -5  -5   0    6.57    0.55
   5  -7   0   26.28    1.60
   5  -7   0   30.71    1.30
   5   7   0   28.28    1.34
  -6   0   0  645.21   14.67
   6   0   0  639.55   14.83
   6   0   0  644.02   14.54
   6   0   0  654.92   14.55
  -6   0   0  639.23   14.46
   6   0   0  648.12   14.60
   6   2   0   28.19    1.09
   6  -2   0   24.58    1.10
   6   2   0   27.25    0.98
  -6  -2   0   27.08    1.07
   6  -2   0   27.34    0.89
  -6  -2   0   27.38    0.95
   6  -2   0   25.42    1.17
   6   2   0   26.59    1.15
   6  -2   0   27.61    1.02
   6  -4   0   29.80    1.14
   6  -4   0   27.99    1.33
   6  -4   0   26.84    1.33
   6   4   0   27.46    1.19
   6   4   0   27.23    1.09
   6  -6   0  169.19    4.46
   6   6   0  170.06    4.57
   6  -6   0  160.68    5.46
   7   1   0    1.03    0.29
   7   1   0    1.06    0.24
   7  -1   0    1.04    0.25
   7  -1   0    0.66    0.23
   7  -1   0    1.82    0.41
   7  -1   0    1.03    0.23
   7   1   0    0.97    0.25
   7   1   0    1.49    0.31
  -7  -1   0    0.90    0.20
   7  -3   0  100.55    2.79
   7   3   0  101.36    2.88
   7   3   0   93.82    2.68
   7  -3   0  101.02    3.05
   7  -3   0   94.19    3.05
   7  -5   0   19.71    1.24
   7   5   0   16.81    1.02
   7  -5   0   19.38    0.98
   7  -7   0    1.12    0.54
   7   7   0    1.01    0.45
   7  -7   0    1.14    0.38
   8   0   0   17.76    0.86
   8   0   0   17.63    0.85
   8  -2   0    0.28    0.19
   8   2   0    0.28    0.18
   8  -2   0    0.11    0.21
   8  -2   0    0.46    0.55
   8   2   0    0.36    0.25
   8  -4   0   17.52    0.97
   8  -4   0   20.08    1.22
   8   4   0   17.25    1.04
   8  -6   0   18.65    1.08
   9   1   0    0.40    0.22
   9  -1   0    0.02    0.17
   9   1   0    0.22    0.23
   9  -3   0   51.39    1.84
   9  -3   0   47.46    2.10
   9   3   0   51.23    1.95
   9  -5   0    2.29    0.60
   9   5   0    3.08    0.60
   9  -5   0    3.30    0.54
  10   0   0  182.03    4.83
  10  -2   0    6.75    0.73
  10   2   0    5.94    0.73
  10   2   0    7.10    0.63
   0   0   1    0.02    0.05
   0   0  -1    0.04    0.03
   0   0  -1    0.06    0.03
   0   0   1    0.11    0.06
   0   0   1    0.06    0.05
   0  -2   1    0.82    0.09
   0   2   1    1.00    0.15
   0  -2  -1    0.93    0.17
   0  -2  -1    1.05    0.13
   0  -2   1    0.97    0.14
   0   2   1    0.64    0.11
   0  -2   1    0.89    0.18
   0  -2   1    1.13    0.17
   0   2  -1    1.02    0.15
   0  -2  -1    0.93    0.14
   0   2  -1    0.84    0.14
   0  -4   1   18.76    0.61
   0   4   1   18.42    0.63
   0  -4   1   19.34    0.84
   0   4  -1   19.08    0.69
   0  -4  -1   18.57    0.86
   0  -4  -1   19.09    0.77
   0  -4  -1   17.94    0.72
   0  -4   1   20.32    0.91
   0   4   1   20.75    0.77
   0  -6  -1   85.40    2.70
   0  -6   1   81.61    2.15
   0  -6   1   75.51    2.64
   0  -6  -1   84.77    2.47
   0  -6  -1   80.36    2.32
   0   6   1   79.83    2.33
   0   6  -1   83.15    2.25
   0  -8  -1    3.46    0.57
   0  -8  -1    4.27    0.55
   0  -8   1    3.61    0.71
   0  -8  -1    5.22    0.86
   1  -1  -1  134.10    2.91
   1   1   1  135.05    3.07
   1  -1  -1  134.17    3.00
   1   1   1  126.70    3.02
  -1   1  -1  128.01    2.99
   1  -1  -1  131.65    2.94
   1  -1  -1  131.61    3.13
  -1  -1   1  130.90    3.10
  -1   1   1  135.19    3.00
   1  -1   1  128.44    2.97
  -1  -1  -1  126.95    2.97
   1   1  -1  124.64    3.01
  -1   1   1  128.10    3.06
   1  -1   1  132.18    3.07
   1   1  -1  129.35    3.00
  -1   1   1  131.14    2.92
  -1  -1  -1  122.77    2.98
  -1  -1  -1  128.71    2.95
   1   3   1   22.93    0.82
  -1  -3   1   23.20    0.90
  -1   3  -1   22.62    0.78
   1  -3  -1   23.79    0.78
  -1  -3   1   24.09    0.85
  -1   3  -1   22.10    0.71
   1  -3  -1   22.50    0.73
   1  -3  -1   23.82    0.81
   1  -3  -1   23.19    0.91
   1   3   1   22.65    0.74
  -1  -3   1   21.79    0.61
   1  -3   1   24.66    0.93
   1   3  -1   22.04    0.80
  -1   3   1   23.28    0.78
  -1  -3  -1   24.58    0.80
  -1  -3  -1   24.03    0.84
  -1   3   1   23.00    0.62
   1  -3   1   22.29    0.69
   1  -3   1   22.59    0.87
   1   3  -1   22.81    0.77
   1  -5  -1   48.84    1.76
   1   5   1   45.82    1.38
   1  -5  -1   49.56    1.58
  -1  -5   1   45.11    1.68
  -1  -5   1   46.87    1.28
  -1  -5   1   44.28    1.61
   1   5   1   47.80    1.50
  -1   5  -1   46.14    1.49
   1  -5  -1   49.13    1.48
  -1   5  -1   46.79    1.36
   1   5  -1   46.38    1.53
  -1  -5  -1   44.33    1.52
   1  -5   1   48.20    1.35
   1  -5   1   47.36    1.66
  -1   5   1   50.38    1.49
   1   5  -1   46.87    1.45
  -1  -5  -1   46.73    1.47
   1  -5   1   45.06    1.72
  -1  -5  -1   44.68    1.63
   1  -7  -1   32.91    1.40
   1   7   1   31.72    1.26
   1  -7  -1   32.90    1.64
   1  -7  -1   32.79    1.28
  -1  -7   1   34.30    1.61
   1   7  -1   31.62    1.23
  -1  -7  -1   29.45    1.51
   1  -7   1   29.54    1.56
  -1  -7  -1   31.25    1.38
  -1  -7  -1   32.61    1.26
  -1  -9   1   14.00    1.21
   1  -9  -1   14.84    1.32
  -1  -9  -1   14.55    1.28
   1  -9   1   13.48    1.22
   2   0  -1    0.09    0.07
   2   0  -1   -0.01    0.04
  -2   0   1    0.07    0.08
   2   0  -1    0.38    0.09
   2   0   1    0.10    0.05
   2   0   1    0.05    0.06
   2   0  -1    0.03    0.07
   2   0   1    0.05    0.08
  -2   0  -1    0.16    0.07
   2  -2  -1  629.38   14.10
   2  -2  -1  646.22   14.31
  -2  -2   1  658.42   14.35
   2  -2  -1  663.79   14.54
   2  -2  -1  649.88   14.36
   2   2   1  637.03   14.35
   2  -2  -1  657.37   14.24
  -2   2  -1  639.90   14.32
  -2  -2   1  647.77   14.45
   2   2   1  661.67   14.40
   2  -2   1  624.92   14.27
   2  -2   1  675.02   14.47
  -2  -2  -1  644.39   14.22
  -2   2   1  633.55   14.38
   2   2  -1  638.51   14.36
   2  -2   1  646.65   14.23
   2   2  -1  642.00   14.14
   2   2  -1  626.62   14.34
  -2  -2  -1  629.22   14.33
   2  -2   1  632.67   14.45
  -2  -4   1  207.66    4.68
   2  -4  -1  207.13    4.93
  -2  -4   1  203.26    5.05
   2  -4  -1  208.10    5.02
  -2   4  -1  212.35    4.77
   2   4   1  209.00    4.91
   2  -4  -1  212.24    5.26
  -2  -4   1  202.59    5.14
   2   4   1  205.21    4.99
  -2   4  -1  206.79    4.95
   2  -4   1  208.86    5.21
   2   4  -1  201.51    4.93
   2  -4   1  206.11    5.16
  -2  -4  -1  199.43    5.00
   2   4  -1  202.61    4.67
  -2  -4  -1  207.10    4.99
   2  -4   1  202.64    4.83
   2   6   1    0.12    0.18
  -2  -6   1    0.31    0.25
   2  -6  -1    0.16    0.23
   2  -6  -1    0.21    0.16
   2  -6  -1    0.19    0.20
   2   6   1    0.13    0.15
  -2  -6  -1    0.13    0.15
   2  -6   1    0.23    0.15
   2   6  -1   -0.05    0.18
   2  -6   1    0.25    0.26
  -2  -6  -1    0.12    0.23
  -2  -6  -1    0.19    0.20
   2  -8  -1   79.33    2.65
   2  -8  -1   72.81    2.97
   2  -8  -1   79.04    2.46
  -2  -8   1   73.91    2.85
   2   8   1   79.63    2.44
  -2  -8  -1   76.35    2.63
   2  -8   1   77.57    2.97
  -2  -8  -1   77.65    2.42
   3  -1  -1  646.80   14.15
   3  -1  -1  636.68   14.24
   3  -1  -1  659.20   14.35
   3   1   1  637.36   14.33
  -3  -1   1  657.22   14.40
   3  -1  -1  651.27   14.49
   3   1   1  646.72   14.30
  -3   1  -1  642.68   14.30
   3   1   1  599.00   14.46
   3  -1   1  622.41   14.28
   3   1  -1  650.07   14.15
   3   1  -1  662.14   14.36
   3  -1   1  661.68   14.30
   3   1  -1  633.58   14.29
  -3   1   1  650.36   14.37
  -3  -1  -1  642.16   14.31
   3  -1   1  622.42   14.40
   3  -1   1  637.51   14.30
   3  -3  -1    0.70    0.19
   3   3   1    0.88    0.21
   3   3   1    0.72    0.20
  -3   3  -1    0.71    0.16
  -3  -3   1    0.72    0.18
   3  -3  -1    0.89    0.26
  -3  -3   1    0.95    0.23
   3  -3  -1    0.82    0.17
   3  -3   1    1.20    0.28
   3  -3   1    1.05    0.14
  -3  -3  -1    0.62    0.17
   3   3  -1    0.85    0.20
   3   3  -1    1.15    0.25
   3  -3   1    0.81    0.23
   3  -3   1    0.92    0.17
   3   3  -1    0.80    0.12
  -3  -3  -1    0.74    0.15
   3   5   1  340.07    7.82
  -3  -5   1  337.41    8.09
   3   5   1  328.60    7.86
   3  -5  -1  324.52    8.24
   3  -5  -1  333.41    7.81
   3  -5  -1  332.41    7.97
   3  -5   1  333.77    8.14
  -3  -5  -1  318.35    7.88
   3  -5   1  330.78    7.72
   3   5  -1  333.10    7.85
   3  -5   1  336.47    8.21
  -3  -5  -1  337.51    7.91
   3   5  -1  325.75    7.95
   3  -7  -1   58.30    1.91
   3  -7  -1   56.32    2.06
   3   7   1   55.25    1.88
   3   7   1   55.42    1.88
   3  -7  -1   54.20    2.38
  -3  -7   1   56.19    2.21
  -3  -7  -1   57.20    1.88
   3  -7   1   55.97    2.31
  -3  -7  -1   56.77    2.04
   3  -7   1   57.66    1.82
   3   7  -1   54.57    1.92
   4   0   1    0.02    0.09
  -4   0   1   -0.01    0.09
   4   0  -1    0.07    0.11
   4   0   1    0.04    0.06
  -4   0  -1    0.12    0.10
   4   0   1    0.02    0.11
   4   0   1   -0.02    0.08
   4   0  -1    0.06    0.08
   4   0  -1    0.08    0.07
   4  -2  -1  163.61    3.89
   4   2   1  168.69    4.00
   4   2   1  162.43    3.93
  -4   2  -1  164.32    3.93
  -4  -2   1  160.76    3.92
   4  -2  -1  167.26    4.18
  -4  -2   1  167.47    4.04
   4  -2  -1  166.55    4.03
   4   2   1  156.67    4.00
   4  -2  -1  163.41    3.65
   4   2  -1  164.92    4.03
   4  -2   1  157.72    4.08
   4   2  -1  158.99    3.73
  -4   2   1  164.43    4.00
   4  -2   1  150.80    3.83
  -4  -2  -1  149.50    3.63
  -4  -2  -1  160.25    3.97
   4  -2   1  159.12    3.89
   4  -2   1  160.33    4.00
   4   2  -1  158.56    3.94
  -4  -4   1  100.06    2.80
   4  -4  -1  100.40    2.79
  -4   4  -1   93.68    2.60
   4   4   1   96.98    2.68
   4  -4  -1   94.44    2.95
  -4   4  -1   98.60    2.65
   4  -4  -1   96.30    2.62
   4   4   1   98.76    2.70
   4  -4   1   94.49    2.56
   4   4  -1   96.95    2.76
  -4  -4  -1   97.55    2.71
   4   4  -1   98.78    2.70
   4  -4   1   97.81    2.89
   4  -6  -1   14.83    0.79
   4   6   1   12.27    0.79
   4  -6  -1   14.64    0.93
   4  -6  -1   14.72    1.07
  -4  -6   1   13.73    0.93
   4   6   1   13.57    0.79
  -4  -6  -1   13.35    0.85
   4  -6   1   15.24    0.76
   4  -6   1   15.35    1.04
   4   6  -1   13.37    0.83
   4  -8  -1   35.74    1.51
  -4  -8   1   36.64    1.84
   4  -8  -1   33.30    1.97
   4  -8  -1   38.88    1.76
   4  -8   1   36.53    1.94
   4   8  -1   36.89    1.60
   4  -8   1   34.19    2.03
   5   1   1    5.50    0.27
   5   1   1    6.21    0.44
   5  -1  -1    5.96    0.48
   5  -1  -1    5.23    0.46
   5  -1  -1    6.10    0.33
  -5   1  -1    6.56    0.43
   5   1   1    6.15    0.41
   5   1   1    5.57    0.46
  -5  -1   1    6.34    0.46
   5  -1  -1    5.87    0.37
  -5   1   1    5.33    0.40
   5  -1   1    5.64    0.47
   5  -1   1    5.70    0.39
   5   1  -1    5.18    0.38
   5  -1   1    5.80    0.38
  -5  -1  -1    6.09    0.43
   5   1  -1    5.60    0.32
   5   1  -1    5.51    0.46
   5  -1   1    5.86    0.38
  -5  -3   1   35.36    1.31
  -5   3  -1   36.13    1.23
   5   3   1   35.16    1.24
   5  -3  -1   36.15    1.21
   5   3   1   33.07    1.27
   5  -3  -1   36.02    1.47
   5  -3  -1   37.13    1.38
   5   3  -1   35.14    1.07
   5   3  -1   35.89    1.29
   5   3  -1   34.90    1.35
   5  -3   1   35.36    1.21
   5  -3   1   37.44    1.42
   5  -3   1   33.86    1.34
   5  -3   1   34.43    1.04
  -5  -3  -1   36.21    1.31
   5   5   1    2.10    0.40
  -5  -5   1    2.30    0.43
   5   5   1    1.86    0.35
   5  -5  -1    3.03    0.43
   5  -5  -1    2.18    0.49
   5  -5  -1    2.23    0.43
   5  -5   1    2.66    0.52
  -5  -5  -1    2.36    0.45
   5   5  -1    1.78    0.37
   5  -5   1    1.59    0.29
   5  -7  -1   23.06    1.56
  -5  -7   1   25.14    1.40
   5  -7  -1   27.56    1.24
   5   7   1   26.35    1.31
   5  -7  -1   27.40    1.43
   5  -7   1   25.05    1.52
   5   7  -1   25.12    1.28
   5  -7   1   27.03    1.19
   6   0   1    0.26    0.16
   6   0  -1    0.24    0.13
  -6   0   1    0.21    0.15
  -6   0  -1    0.13    0.16
   6   0  -1    0.23    0.18
   6   0  -1    0.21    0.17
   6   0   1    0.18    0.14
   6   0  -1    0.20    0.14
   6   2   1    9.31    0.57
   6  -2  -1   10.46    0.72
   6   2   1    9.66    0.64
  -6  -2   1   10.35    0.65
   6  -2  -1   10.10    0.57
   6  -2  -1    9.66    0.68
  -6   2  -1    9.48    0.59
   6  -2   1   10.18    0.62
   6  -2   1   11.04    0.60
   6   2  -1   10.11    0.62
  -6   2   1   10.49    0.62
   6   2  -1    9.60    0.68
   6  -2   1   10.66    0.56
   6   2  -1   10.00    0.49
  -6  -2  -1    9.80    0.63
   6  -4  -1   14.11    0.88
   6  -4  -1   13.76    0.75
   6  -4  -1   14.48    0.98
  -6  -4   1   13.69    0.82
   6   4   1   12.65    0.81
   6   4   1   12.28    0.75
   6  -4   1   15.29    0.95
   6  -4   1   12.56    0.72
  -6  -4  -1   13.54    0.83
   6   4  -1   13.66    0.82
   6  -6  -1   20.43    1.23
   6   6   1   20.47    1.05
   6   6   1   22.59    1.20
  -6  -6   1   19.42    1.15
   6  -6  -1   19.67    1.36
   6  -6  -1   22.51    1.09
   6  -6   1   22.28    1.36
   6   6  -1   19.41    1.12
   6  -6   1   21.40    1.04
   7   1   1  132.74    3.46
  -7  -1   1  129.39    3.42
   7  -1  -1  123.14    3.30
   7   1   1  132.11    3.43
   7  -1  -1  127.64    3.61
   7  -1  -1  122.32    3.61
  -7  -1  -1  125.18    3.43
   7  -1   1  127.41    3.39
   7   1  -1  126.67    3.36
   7  -1   1  125.63    3.33
  -7   1   1  130.60    3.43
   7   1  -1  125.97    3.24
   7   1  -1  128.53    3.64
   7  -3  -1    0.10    0.21
   7  -3  -1   -0.09    0.21
   7   3   1   -0.06    0.21
  -7  -3   1    0.14    0.19
   7   3   1    0.06    0.16
   7  -3  -1   -0.06    0.13
   7  -3   1    0.06    0.14
   7   3  -1   -0.16    0.16
  -7  -3  -1    0.15    0.22
   7   3  -1    0.19    0.22
   7  -3   1   -0.10    0.18
   7   5   1   81.11    2.67
   7  -5  -1   84.42    2.58
   7  -5  -1   80.25    3.00
   7   5   1   81.13    2.58
   7  -5  -1   80.63    2.78
   7  -5   1   86.18    2.93
   7  -5   1   83.96    2.55
   7   5  -1   79.85    2.64
   8   0  -1    0.00    0.20
   8   0   1    0.38    0.23
   8   0   1    0.02    0.15
   8   0  -1    0.04    0.25
  -8   0   1    0.06    0.17
   8   0  -1    0.07    0.14
   8   0  -1   -0.01    0.16
   8   2   1  221.47    5.67
   8  -2  -1  216.92    5.86
   8   2   1  218.51    5.59
   8  -2  -1  225.90    5.54
  -8  -2   1  225.16    5.59
   8  -2  -1  224.74    5.89
   8  -2   1  227.49    5.59
   8   2  -1  211.27    5.87
   8   2  -1  218.13    5.60
   8  -4  -1   93.56    3.06
   8  -4  -1   93.79    3.21
   8   4   1   88.81    2.81
   8  -4  -1   94.09    2.78
   8   4   1   96.07    2.95
   8   4  -1   91.47    2.88
   8  -4   1   79.80    3.17
   8  -4   1   93.60    2.78
   8  -6  -1    0.36    0.43
   8   6   1    0.23    0.36
   8  -6  -1    0.52    0.30
   8  -6  -1    1.22    0.53
   8  -6   1   -0.04    0.35
   8   6  -1    0.31    0.38
   8  -6   1    0.56    0.29
   9  -1  -1   78.47    2.69
   9   1   1   84.13    2.57
   9  -1  -1   75.96    2.79
   9   1   1   84.12    2.56
   9  -1  -1   77.89    2.42
   9   1  -1   80.20    2.62
   9  -1   1   80.62    2.51
  -9   1   1   82.88    2.51
   9   1  -1   81.50    2.48
   9   3   1    2.21    0.50
   9  -3  -1    1.72    0.40
   9   3   1    1.48    0.37
   9  -3  -1    1.76    0.54
   9  -3  -1    1.57    0.48
   9   3  -1    1.68    0.43
   9  -3   1    1.20    0.34
   9  -5  -1   62.18    2.20
   9  -5   1   57.40    2.15
  10   0  -1   -0.03    0.18
  10   0   1    0.18    0.20
  10   0   1    0.20    0.28
  10  -2  -1    7.48    0.66
  10   2   1    5.50    0.70
  10   2   1    5.85    0.76
  10  -2   1    6.55    0.73
  10   2  -1    5.98    0.72
   0   0  -2  931.49   21.09
   0   0   2  937.42   21.34
   0   0   2 1000.00   21.16
   0   0  -2  938.81   21.12
   0   0   2  988.05   21.41
   0   2   2  154.99    3.90
   0   2  -2  170.07    3.91
   0  -2  -2  168.65    4.05
   0  -2   2  168.78    4.08
   0  -2  -2  161.52    3.74
   0   2   2  174.07    4.02
   0  -2   2  166.29    3.73
   0   2  -2  165.80    3.93
   0   2   2  171.56    3.90
   0  -2  -2  155.86    3.74
   0  -2   2  160.94    3.89
   0   4   2  205.57    5.05
   0   4   2  205.97    4.81
   0   4  -2  204.76    4.99
   0  -4  -2  203.41    5.02
   0  -4  -2  207.15    5.18
   0   4  -2  209.34    4.95
   0  -4   2  204.03    5.23
   0  -4  -2  202.82    4.86
   0  -6  -2  164.89    4.72
   0  -6  -2  168.67    4.40
   0  -6   2  164.10    4.70
   0   6   2  169.84    4.43
   0  -6  -2  170.43    4.33
   0   6  -2  169.96    4.29
   0  -8   2   14.01    1.13
   0  -8  -2   15.81    1.00
   0   8   2   14.22    0.93
   0  -8  -2   13.75    0.92
   0  -8  -2   13.00    1.15
  -1   1  -2  125.34    3.08
   1   1   2  121.19    2.99
  -1  -1   2  127.71    3.05
   1   1   2  130.84    3.14
  -1  -1   2  128.26    3.19
   1  -1  -2  134.87    3.07
  -1  -1   2  131.45    2.90
   1   1   2  131.61    3.13
  -1   1  -2  126.50    3.01
   1  -1   2  126.00    3.00
  -1  -1  -2  119.78    2.96
   1   1  -2  128.11    3.00
   1   1  -2  127.86    3.09
  -1  -1  -2  129.04    2.93
   1  -1   2  124.53    3.09
   1  -1   2  128.39    3.12
  -1   1   2  127.69    3.01
   1   1  -2  126.24    3.01
  -1   1   2  133.20    3.07
  -1   1   2  129.86    3.15
  -1  -3   2  296.97    6.97
  -1   3  -2  288.21    6.75
   1   3   2  303.20    6.86
  -1   3  -2  283.43    6.69
   1  -3  -2  297.97    7.00
   1  -3  -2  291.43    6.62
   1  -3  -2  299.55    6.79
   1   3   2  290.54    6.70
   1  -3  -2  288.25    6.57
  -1  -3  -2  276.26    6.63
   1  -3   2  285.90    6.65
   1  -3   2  285.82    6.93
   1  -3   2  285.20    6.54
  -1  -3  -2  289.19    6.79
   1   3  -2  280.15    6.75
  -1   3   2  296.62    6.55
  -1   3   2  295.91    6.79
   1   3  -2  291.47    6.76
  -1  -3  -2  288.70    6.62
  -1   5  -2   55.75    1.67
  -1  -5   2   56.36    1.99
  -1   5  -2   54.14    1.76
   1  -5  -2   54.06    1.69
   1  -5  -2   53.18    1.75
   1   5   2   54.89    1.61
   1  -5  -2   56.58    2.04
   1   5   2   55.86    1.80
  -1  -5  -2   53.35    1.68
  -1  -5  -2   52.76    1.76
   1   5  -2   57.32    1.75
  -1   5   2   56.29    1.78
   1   5  -2   56.16    1.82
   1  -5   2   55.26    1.99
  -1  -5  -2   55.46    1.91
   1  -7  -2   26.54    1.55
   1   7   2   25.54    1.23
   1  -7  -2   25.76    1.22
  -1  -7   2   27.41    1.47
   1  -7  -2   24.78    1.19
  -1  -7  -2   27.91    1.24
   1  -7   2   26.81    1.48
   1   7  -2   28.13    1.20
  -1  -7  -2   31.96    2.03
  -1  -7  -2   26.75    1.22
  -1   7   2   26.61    1.24
   2   0   2   25.43    0.86
   2   0  -2   24.22    0.77
   2   0  -2   24.45    0.71
   2   0  -2   23.44    0.68
  -2   0   2   24.58    0.90
  -2   0  -2   21.38    0.78
  -2   0   2   23.34    0.73
   2   0  -2   23.53    0.68
   2   0   2   24.27    0.70
   2   0   2   24.27    0.79
  -2   0  -2   23.96    0.74
  -2  -2   2   38.79    1.29
   2  -2  -2   37.78    1.04
   2  -2  -2   36.42    0.98
   2  -2  -2   38.26    1.33
   2  -2  -2   36.57    1.00
   2  -2  -2   37.54    1.13
  -2   2  -2   37.81    1.14
   2   2   2   37.39    1.17
   2   2   2   38.83    1.22
  -2  -2  -2   35.08    1.01
   2  -2   2   36.82    1.12
  -2  -2  -2   38.69    1.08
   2  -2   2   38.63    1.07
  -2   2   2   37.47    1.22
   2   2  -2   37.57    1.17
  -2   2   2   38.80    1.14
  -2   2   2   36.62    0.98
   2   2  -2   37.36    1.15
   2  -2   2   36.75    1.21
  -2  -2  -2   33.96    1.10
  -2   4  -2    1.23    0.25
   2   4   2    1.24    0.25
   2  -4  -2    1.20    0.24
   2   4   2    0.94    0.24
  -2   4  -2    1.48    0.25
   2  -4  -2    1.04    0.23
  -2  -4   2    0.69    0.25
   2  -4  -2    1.07    0.31
  -2  -4  -2    0.96    0.21
   2  -4   2    1.70    0.23
  -2  -4  -2    1.02    0.24
   2   4  -2    0.93    0.26
   2   4  -2    1.20    0.29
   2  -4   2    1.22    0.21
  -2   4   2    1.18    0.24
   2  -4   2    1.13    0.30
   2  -6  -2   14.07    0.80
   2  -6  -2   15.71    0.84
  -2   6  -2   15.24    0.87
  -2  -6   2   13.87    0.96
   2  -6  -2   15.12    1.09
   2   6   2   15.14    0.76
   2   6   2   13.24    0.81
  -2  -6  -2   14.90    0.81
   2  -6   2   15.51    1.03
  -2  -6  -2   15.52    0.85
   2   6  -2   14.61    0.83
   2  -8  -2   50.18    1.95
   2  -8  -2   51.97    2.44
   2   8   2   46.53    1.90
   2  -8  -2   52.73    1.97
  -2  -8   2   50.13    2.24
   2  -8   2   52.37    2.33
   2   8  -2   51.80    1.92
  -2  -8  -2   51.41    1.94
  -2  -8  -2   48.77    1.90
   3  -1  -2    0.06    0.08
   3  -1  -2    0.13    0.08
   3   1   2    0.18    0.14
  -3  -1   2    0.11    0.12
   3  -1  -2    0.09    0.10
  -3   1  -2   -0.02    0.09
   3  -1  -2    0.29    0.10
   3   1   2    0.27    0.13
  -3  -1  -2    0.06    0.12
  -3   1   2    0.04    0.11
  -3  -1  -2    0.15    0.11
   3   1  -2    0.19    0.12
   3  -1   2    0.18    0.10
   3  -1   2    0.09    0.10
   3   1  -2    0.13    0.11
   3   1  -2    0.11    0.05
   3   1  -2    0.06    0.11
   3  -1   2    0.06    0.12
   3  -3  -2    3.09    0.30
   3  -3  -2    2.73    0.33
  -3  -3   2    3.03    0.43
   3   3   2    2.41    0.34
  -3   3  -2    3.11    0.39
   3  -3  -2    4.36    0.57
   3   3   2    3.03    0.39
   3   3  -2    2.72    0.39
   3  -3   2    2.41    0.36
  -3   3   2    3.94    0.38
  -3  -3  -2    2.53    0.32
   3  -3   2    3.10    0.33
   3  -3   2    2.77    0.30
   3   3  -2    3.33    0.45
   3  -5  -2   52.27    2.08
   3  -5  -2   51.81    1.70
   3   5   2   51.47    1.77
  -3   5  -2   53.03    1.57
   3   5   2   52.20    1.68
  -3   5  -2   51.77    1.74
  -3  -5   2   52.02    1.94
   3  -5  -2   53.31    1.74
   3   5  -2   53.42    1.77
   3  -5   2   52.66    1.97
   3   5  -2   50.20    1.81
   3  -5   2   52.29    1.57
  -3  -5  -2   52.74    1.70
   3  -7  -2    2.29    0.64
   3   7   2    2.08    0.42
   3  -7  -2    2.79    0.48
  -3  -7   2    2.22    0.54
   3  -7  -2    2.25    0.47
   3  -7   2    1.68    0.52
  -3  -7  -2    2.89    0.48
  -3  -7  -2    2.50    0.45
   3   7  -2    2.43    0.50
  -4   0   2  169.81    4.18
   4   0  -2  157.47    3.91
   4   0  -2  167.10    4.03
  -4   0  -2  166.98    3.99
   4   0   2  164.48    4.06
   4   0  -2  156.18    3.81
   4   0   2  161.25    4.00
   4  -2  -2   47.37    1.45
   4   2   2   47.47    1.50
   4  -2  -2   46.72    1.25
   4   2   2   48.39    1.52
  -4   2  -2   45.47    1.45
   4  -2  -2   45.63    1.38
  -4  -2   2   47.67    1.59
   4  -2  -2   45.77    1.68
  -4   2   2   46.37    1.56
  -4  -2  -2   46.84    1.44
   4   2  -2   48.18    1.53
   4   2  -2   47.80    1.48
   4  -2   2   43.28    1.39
   4  -2   2   45.67    1.41
   4  -2   2   48.03    1.46
   4  -4  -2   24.17    0.99
   4   4   2   24.78    1.07
   4  -4  -2   24.65    1.01
  -4  -4   2   23.32    1.13
   4   4   2   24.29    1.03
  -4   4  -2   25.55    1.03
   4  -4  -2   22.76    1.24
  -4   4  -2   24.33    0.87
  -4  -4  -2   23.47    1.00
   4   4  -2   22.77    1.08
   4  -4   2   24.73    0.85
   4  -4   2   25.30    0.95
   4  -4   2   25.52    1.15
   4   4  -2   21.87    1.02
   4  -6  -2   37.70    1.50
   4   6   2   34.48    1.46
   4   6   2   36.58    1.44
   4  -6  -2   36.25    1.43
  -4  -6   2   37.36    1.67
   4  -6  -2   36.18    1.84
   4  -6   2   37.40    1.32
   4   6  -2   37.94    1.52
  -4  -6  -2   36.51    1.45
   4  -6   2   34.21    1.67
   5  -1  -2  158.96    3.82
   5  -1  -2  148.98    3.61
   5  -1  -2  144.12    3.54
  -5   1  -2  144.74    3.74
   5   1   2  148.30    3.80
   5  -1  -2  148.90    4.06
  -5  -1   2  152.98    3.95
   5   1  -2  152.63    3.86
   5  -1   2  146.82    3.73
   5   1  -2  141.10    3.68
   5  -1   2  143.91    3.75
   5   1  -2  138.82    3.45
  -5   1   2  151.50    3.89
  -5  -1  -2  141.94    3.73
   5   3   2  307.51    7.43
   5   3   2  308.08    7.40
   5  -3  -2  298.31    7.73
   5  -3  -2  308.26    7.37
   5  -3  -2  311.45    7.28
  -5   3  -2  310.56    7.35
  -5  -3   2  311.98    7.55
   5   3  -2  313.35    7.39
   5  -3   2  306.73    7.41
   5  -3   2  310.63    7.29
  -5  -3  -2  318.97    7.36
  -5   3   2  291.70    7.46
   5   3  -2  309.33    7.49
   5  -3   2  303.89    7.17
  -5  -5   2   27.31    1.34
   5  -5  -2   29.27    1.26
   5  -5  -2   27.66    1.17
   5   5   2   25.02    1.19
   5  -5  -2   28.29    1.53
   5   5   2   27.67    1.23
   5   5  -2   26.76    1.25
   5  -5   2   26.53    1.35
  -5  -5  -2   26.89    1.20
   5  -5   2   27.65    1.11
   5   7   2   41.57    1.76
   5   7   2   45.08    1.79
  -5  -7   2   42.98    2.00
   5  -7  -2   45.64    1.87
   5  -7  -2   47.20    2.32
   5  -7  -2   42.70    1.74
   5   7  -2   46.69    1.89
  -5  -7  -2   45.60    1.81
   5  -7   2   48.19    2.16
  -6   0  -2  293.05    7.21
   6   0  -2  294.78    7.05
  -6   0   2  311.45    7.37
   6   0   2  299.59    7.21
   6   0  -2  315.94    7.38
   6   0  -2  285.30    6.95
   6   0   2  310.51    7.25
   6  -2  -2   71.79    2.21
   6   2   2   71.88    2.20
  -6  -2   2   74.94    2.33
   6   2   2   69.61    2.16
   6  -2  -2   68.90    2.42
  -6   2  -2   68.91    2.14
   6  -2  -2   67.69    2.01
   6  -2   2   67.86    2.06
  -6  -2  -2   68.74    2.13
  -6   2   2   69.12    2.24
   6   2  -2   72.10    2.14
   6   2  -2   71.28    2.28
   6  -2   2   67.39    2.08
   6  -4  -2   62.50    2.07
   6  -4  -2   59.64    1.93
  -6  -4   2   55.36    2.10
   6   4   2   58.53    2.05
   6  -4  -2   62.42    2.40
   6   4   2   60.73    2.06
   6   4  -2   60.46    2.20
   6  -4   2   64.02    1.96
   6  -4   2   59.08    2.10
   6   4  -2   61.98    2.08
  -6  -4  -2   58.88    1.99
   6  -6  -2   84.23    3.27
   6   6   2   82.02    2.73
   6  -6  -2   83.37    2.67
   6  -6  -2   85.46    2.81
   6   6   2   79.70    2.70
  -6  -6   2   84.94    2.96
   6  -6   2   87.73    2.61
  -6  -6  -2   85.54    2.74
   6  -6   2   87.25    3.04
   6   6  -2   91.78    2.88
   7  -1  -2    7.23    0.70
   7  -1  -2    5.90    0.68
   7   1   2    7.18    0.58
  -7   1  -2    7.42    0.59
   7   1   2    7.61    0.63
   7  -1  -2    6.53    0.47
  -7  -1   2    7.59    0.64
  -7   1   2    7.85    0.63
   7  -1   2    7.25    0.57
  -7  -1  -2    7.34    0.59
   7  -1   2    6.55    0.56
   7   1  -2    6.34    0.53
   7   1  -2    7.21    0.66
   7   3   2   30.75    1.36
  -7  -3   2   31.22    1.43
   7   3   2   31.60    1.35
   7  -3  -2   30.44    1.37
   7  -3  -2   29.46    1.54
   7  -3  -2   30.04    1.22
  -7  -3  -2   29.97    1.32
   7  -3   2   31.14    1.27
   7   3  -2   30.44    1.46
   7   3  -2   32.87    1.37
   7   5   2   38.50    1.67
   7  -5  -2   39.84    1.69
   7  -5  -2   39.99    2.01
   7  -5  -2   40.68    1.59
  -7  -5   2   36.76    1.71
   7   5   2   34.50    1.58
   7  -5   2   39.27    1.53
  -7  -5  -2   37.18    1.60
   7   5  -2   42.51    1.73
   8   0  -2    0.90    0.35
   8   0   2    0.80    0.28
   8   0  -2    0.98    0.38
  -8   0   2    1.14    0.36
  -8   0  -2    0.68    0.27
   8   0   2    0.96    0.32
   8  -2  -2    9.01    0.78
   8   2   2    7.95    0.68
   8   2   2    7.91    0.72
   8  -2  -2    9.32    0.63
  -8  -2   2    6.95    0.69
   8  -2  -2    9.19    0.86
   8   2  -2    8.26    0.69
  -8  -2  -2    8.05    0.68
  -8   2   2    8.53    0.71
   8  -2   2    8.44    0.65
   8  -2   2    9.02    0.65
   8   2  -2    5.87    0.76
   8  -4  -2    1.78    0.56
  -8  -4   2    1.65    0.44
   8   4   2    1.94    0.51
   8  -4  -2    2.35    0.44
   8   4   2    1.46    0.42
   8  -4  -2    1.53    0.46
   8   4  -2    1.77    0.47
  -8  -4  -2    1.22    0.38
   8  -4   2    1.47    0.36
  -9  -1   2    6.78    0.68
   9  -1  -2    7.56    0.91
   9  -1  -2    5.88    0.77
   9  -1  -2    7.41    0.96
   9   1   2    4.94    0.66
   9   1   2    7.93    0.82
   9  -1   2    6.63    0.74
   9  -1   2    7.10    0.76
   9   1  -2    7.09    0.91
   9   1  -2    6.50    0.85
   9   1  -2    7.16    0.79
  -9   1   2    7.34    0.84
   9   3   2   16.83    1.05
   9  -3  -2   16.34    0.94
   9   3   2   16.46    1.09
   9  -3  -2   15.51    1.10
  -9  -3   2   14.91    1.21
   9  -3  -2   16.25    1.24
   9   3  -2   16.98    1.06
   9  -3   2   15.79    0.97
  10   0   2   98.43    3.16
  10   0  -2  100.50    3.45
  10   0  -2  104.19    3.52
  10   0   2   99.14    3.14
 -10   0   2  101.09    3.21
  10  -2  -2   20.37    1.08
  10  -2  -2   22.04    1.38
  10  -2  -2   21.15    1.41
  10   2   2   18.72    1.21
  10   2   2   22.36    1.24
  10  -2   2   17.40    1.09
  10   2  -2   19.22    1.13
   0   0   3    0.43    0.16
   0   0   3    0.06    0.10
   0   0  -3    0.06    0.08
   0   0  -3    0.04    0.07
   0   0   3    0.21    0.13
   0   2   3    1.59    0.25
   0   2   3    1.39    0.26
   0  -2  -3    1.43    0.30
   0  -2   3    1.18    0.20
   0   2  -3    1.00    0.22
   0   2  -3    1.59    0.29
   0  -2   3    1.13    0.22
   0   2   3    1.17    0.23
   0  -2   3    1.40    0.28
   0   4  -3   16.01    0.78
   0   4   3   14.97    0.81
   0  -4  -3   15.84    0.90
   0   4  -3   16.21    0.81
   0  -4   3   16.44    0.93
   0  -4  -3   15.39    0.61
   0  -4  -3   15.07    0.80
   0   4   3   16.07    0.67
   0  -6  -3   30.66    1.18
   0   6  -3   31.08    1.28
   0  -6   3   28.92    1.50
   0  -6  -3   28.85    1.32
   0   6   3   29.40    1.33
   0   6  -3   34.00    1.43
  -1  -1   3   47.46    1.27
  -1  -1   3   50.04    1.46
  -1   1  -3   47.86    1.35
   1  -1  -3   47.17    1.43
   1   1   3   49.16    1.39
   1   1   3   51.97    1.48
  -1  -1   3   50.32    1.58
   1  -1  -3   47.82    1.42
   1   1   3   49.28    1.49
   1  -1   3   50.96    1.51
  -1   1   3   47.46    1.41
  -1  -1  -3   44.59    1.27
   1   1  -3   50.24    1.50
   1   1  -3   48.89    1.34
  -1  -1  -3   51.57    1.24
  -1   1   3   50.64    1.44
  -1   1   3   49.94    1.53
   1  -1   3   50.97    1.40
   1  -1   3   47.18    1.47
   1   1  -3   45.53    1.32
   1  -3  -3    5.24    0.28
   1  -3  -3    5.08    0.43
  -1   3  -3    5.89    0.46
  -1  -3   3    5.56    0.51
   1   3   3    5.49    0.43
   1   3   3    5.72    0.47
  -1   3  -3    5.58    0.44
   1  -3  -3    5.55    0.52
  -1   3   3    5.14    0.43
  -1   3   3    5.46    0.44
   1   3  -3    6.22    0.48
  -1  -3  -3    5.69    0.32
  -1   3   3    5.89    0.37
   1  -3   3    5.02    0.48
  -1  -3  -3    4.94    0.44
   1   3  -3    5.48    0.44
   1  -3   3    5.54    0.42
  -1  -5   3   13.41    0.92
   1  -5  -3   14.08    0.82
   1  -5  -3   14.68    1.00
  -1   5  -3   14.95    0.85
   1   5   3   13.46    0.81
  -1   5  -3   14.00    0.77
   1  -5  -3   13.54    0.66
   1   5  -3   13.38    0.85
  -1  -5  -3   13.04    0.65
  -1  -5  -3   13.93    0.81
   1   5  -3   14.23    0.81
   1  -5   3   13.63    0.92
  -1   5   3   13.61    0.82
   1  -7  -3   33.56    1.37
  -1  -7   3   32.41    1.70
   1  -7  -3   33.52    1.80
   1   7   3   35.35    1.53
   1  -7  -3   31.75    1.49
  -1   7  -3   32.38    1.47
  -1  -7  -3   32.12    1.48
  -1  -7  -3   34.91    1.38
   1   7  -3   36.33    1.50
   1  -7   3   34.96    1.75
  -1   7   3   32.49    1.49
   2   0   3   -0.06    0.10
   2   0   3   -0.01    0.13
   2   0  -3    0.03    0.08
  -2   0  -3    0.09    0.10
   2   0  -3    0.11    0.13
  -2   0   3   -0.01    0.07
  -2   0   3    0.17    0.12
  -2   0   3    0.10    0.13
   2   0   3    0.03    0.09
   2   0  -3    0.17    0.10
   2   0  -3    0.06    0.08
  -2  -2   3  287.59    6.96
   2  -2  -3  285.90    7.00
   2  -2  -3  288.48    6.73
  -2   2  -3  270.17    6.67
   2   2   3  283.71    6.82
   2  -2  -3  284.40    6.62
   2   2   3  282.96    6.77
   2  -2   3  287.41    6.75
   2   2  -3  289.22    6.77
  -2  -2  -3  290.85    6.52
   2   2  -3  283.64    6.71
  -2   2   3  294.20    6.74
   2  -2   3  283.34    6.59
  -2   2   3  290.89    6.85
   2  -2   3  288.57    6.81
  -2   2   3  285.69    6.57
   2   4   3  136.34    3.52
   2   4   3  133.29    3.62
  -2  -4   3  131.95    3.80
   2  -4  -3  134.48    3.87
   2  -4  -3  135.52    3.31
  -2   4  -3  133.85    3.57
   2  -4  -3  129.49    3.56
  -2   4  -3  136.79    3.50
   2  -4   3  130.32    3.72
   2   4  -3  135.24    3.63
  -2  -4  -3  130.93    3.33
   2   4  -3  132.70    3.56
  -2   4   3  127.18    3.54
   2  -4   3  139.05    3.44
  -2   6  -3    2.20    0.48
   2  -6  -3    1.51    0.34
   2  -6  -3    2.43    0.62
  -2   6  -3    2.18    0.41
   2   6   3    1.91    0.39
  -2  -6   3    1.81    0.47
   2  -6  -3    1.94    0.40
   2   6  -3    1.92    0.43
  -2  -6  -3    1.82    0.34
   2   6  -3    2.20    0.54
  -2  -6  -3    1.74    0.37
  -2   6   3    1.71    0.38
   2  -6   3    1.68    0.47
   3  -1  -3  336.71    7.57
   3   1   3  321.09    7.74
   3   1   3  327.85    7.75
   3  -1  -3  321.22    7.57
   3  -1  -3  324.80    7.47
   3  -1  -3  322.35    7.39
  -3   1  -3  326.17    7.63
  -3  -1   3  338.25    7.93
  -3   1   3  342.64    7.87
   3   1  -3  320.67    7.68
   3  -1   3  334.67    7.64
   3  -1   3  330.79    7.58
  -3  -1  -3  329.72    7.54
   3  -1   3  334.42    7.72
   3   1  -3  326.71    7.63
   3  -3  -3    3.17    0.41
  -3  -3   3    2.56    0.44
  -3   3  -3    4.21    0.48
   3   3   3    3.11    0.45
   3  -3  -3    2.85    0.27
   3   3   3    2.79    0.39
   3  -3  -3    3.11    0.53
  -3   3  -3    3.02    0.43
  -3   3   3    3.27    0.46
   3   3  -3    3.12    0.43
  -3  -3  -3    3.08    0.34
   3  -3   3    3.33    0.45
   3   3  -3    2.26    0.37
   3  -3   3    3.58    0.32
   3  -3   3    3.70    0.44
  -3   5  -3  159.16    4.30
   3  -5  -3  161.25    4.08
  -3  -5   3  160.39    4.58
   3  -5  -3  155.20    4.68
   3  -5  -3  157.56    4.28
   3   5   3  155.25    4.18
   3   5   3  159.90    4.33
  -3   5  -3  158.12    4.11
   3   5  -3  175.99    4.51
   3  -5   3  158.65    4.03
  -3  -5  -3  158.81    4.09
   3   5  -3  158.60    4.31
   3  -5   3  163.17    4.51
  -3  -7   3   52.10    2.24
   3  -7  -3   49.14    1.98
   3  -7  -3   50.13    2.38
   3   7   3   49.08    1.95
   3  -7  -3   52.99    1.87
   3   7  -3   56.41    2.05
  -3  -7  -3   52.48    1.85
   3  -7   3   49.11    2.20
  -3  -7  -3   49.39    1.93
  -4   0   3    0.10    0.17
   4   0  -3    0.09    0.14
   4   0   3    0.10    0.18
   4   0  -3    0.05    0.14
  -4   0  -3    0.10    0.15
   4   0  -3    0.23    0.11
   4   0   3    0.02    0.12
   4   2   3   65.64    2.13
  -4  -2   3   67.26    2.25
   4  -2  -3   69.37    1.98
   4  -2  -3   69.96    1.92
   4   2   3   67.15    2.13
  -4   2  -3   67.76    2.05
   4  -2  -3   70.24    2.36
   4  -2   3   72.80    2.07
   4  -2   3   65.76    1.97
  -4   2   3   69.61    2.20
   4   2  -3   70.82    2.09
  -4  -2  -3   71.84    1.97
   4   2  -3   70.48    2.11
   4   4   3   66.58    2.22
  -4  -4   3   67.18    2.39
   4   4   3   70.69    2.22
   4  -4  -3   67.86    2.16
   4  -4  -3   65.62    2.00
  -4   4  -3   73.43    2.10
   4  -4  -3   66.80    2.50
   4   4  -3   71.85    2.35
  -4  -4  -3   69.49    2.07
   4   4  -3   69.30    2.23
   4  -4   3   70.19    2.04
   4  -4   3   72.04    2.03
   4  -4   3   70.32    2.29
   4  -6  -3    2.71    0.67
   4  -6  -3    2.79    0.49
   4  -6  -3    2.81    0.48
  -4  -6   3    3.28    0.61
   4   6   3    2.43    0.48
   4   6   3    3.51    0.56
   4   6  -3    4.38    0.66
   4  -6   3    4.07    0.69
   4   6  -3    3.13    0.59
  -4  -6  -3    4.40    0.59
   5  -1  -3    3.78    0.34
   5  -1  -3    2.92    0.33
   5  -1  -3    3.57    0.44
  -5   1  -3    3.67    0.48
   5  -1  -3    2.79    0.53
   5   1   3    3.36    0.43
  -5  -1   3    3.48    0.52
   5   1   3    3.10    0.47
  -5   1   3    3.83    0.53
   5   1  -3    3.35    0.44
   5   1  -3    3.29    0.47
   5  -1   3    4.24    0.52
  -5  -1  -3    3.50    0.45
   5  -1   3    4.18    0.47
  -5  -3   3   11.58    0.84
   5  -3  -3   12.70    0.96
   5   3   3   11.97    0.80
   5  -3  -3   12.75    0.71
   5  -3  -3   13.37    0.71
  -5   3  -3   12.95    0.77
   5   3   3   12.57    0.82
   5  -3   3   12.28    0.70
   5   3  -3   13.48    0.86
  -5   3   3   11.98    0.81
   5   3  -3   12.45    0.78
  -5  -3  -3   13.91    0.74
   5  -3   3   13.57    0.73
   5  -5  -3    0.26    0.25
  -5  -5   3    0.49    0.32
   5  -5  -3    0.44    0.37
   5   5   3    0.52    0.27
   5   5   3    0.11    0.32
   5  -5  -3    0.31    0.22
   5  -5   3    0.42    0.32
   5  -5   3    0.53    0.31
  -5  -5  -3    0.26    0.24
   5   5  -3    0.23    0.35
   5   5  -3    0.54    0.32
  -6   0  -3   -0.01    0.16
   6   0  -3    0.09    0.17
   6   0  -3    0.07    0.19
   6   0   3    0.04    0.23
  -6   0   3   -0.04    0.19
   6   0   3   -0.09    0.14
   6  -2  -3    4.76    0.57
   6   2   3    2.59    0.43
   6  -2  -3    3.51    0.41
  -6   2  -3    2.82    0.44
   6   2   3    3.56    0.53
  -6  -2   3    3.42    0.55
   6  -2  -3    4.50    0.73
   6  -2   3    3.91    0.49
  -6   2   3    4.45    0.64
  -6  -2  -3    2.88    0.42
   6   2  -3    3.78    0.52
   6  -2   3    4.19    0.52
   6   2  -3    4.14    0.63
  -6  -4   3   14.34    1.02
   6  -4  -3   13.36    0.83
  -6   4  -3   15.44    1.18
   6   4   3   15.29    0.99
   6  -4  -3   14.34    1.13
   6  -4  -3   14.88    0.85
  -6   4  -3   15.58    1.03
   6   4   3   15.42    0.97
   6   4  -3   14.04    1.02
   6   4  -3   13.38    0.92
   6  -4   3   15.60    0.84
   6  -4   3   15.07    1.10
  -6  -4  -3   14.30    0.86
   6   6   3    7.41    0.86
   6   6   3   10.48    0.84
  -6  -6   3    8.22    1.00
   6  -6  -3    9.25    0.79
   6  -6  -3    9.13    0.77
   6  -6  -3    6.59    1.05
   6   6  -3    7.67    0.88
  -6  -6  -3    8.55    0.76
  -7  -1   3   78.28    2.67
  -7   1  -3   80.72    2.50
   7  -1  -3   83.85    2.58
   7   1   3   82.07    2.57
   7  -1  -3   75.22    2.81
   7   1   3   81.37    2.60
   7   1  -3   78.21    2.41
   7  -1   3   76.86    2.46
   7   1  -3   82.91    2.64
   7  -1   3   78.76    2.49
  -7  -1  -3   81.33    2.48
  -7   1   3   77.74    2.63
   7  -3  -3    0.34    0.28
  -7   3  -3    0.51    0.30
   7   3   3    0.53    0.35
   7  -3  -3    0.53    0.34
  -7  -3   3    0.46    0.31
   7  -3  -3    0.58    0.26
   7   3   3    0.23    0.26
  -7  -3  -3    0.38    0.27
   7  -3   3    0.29    0.24
   7  -3   3    0.20    0.22
   7   3  -3    0.41    0.35
   7   3  -3    0.60    0.32
  -7   3   3    0.74    0.31
  -7  -5   3   38.70    1.90
   7   5   3   39.71    1.78
   7  -5  -3   41.74    1.69
   7   5   3   41.13    1.79
   7  -5  -3   43.10    1.74
   7  -5  -3   45.08    2.23
   7   5  -3   40.92    2.01
  -7  -5  -3   39.49    1.67
   7   5  -3   40.48    1.81
   7  -5   3   40.99    1.62
   8   0  -3    0.35    0.34
   8   0   3    0.18    0.23
  -8   0  -3    0.59    0.30
   8   0   3    0.19    0.28
  -8   0   3    0.09    0.24
   8   0  -3    2.27    0.51
  -8  -2   3  127.47    4.00
   8   2   3  127.40    3.90
   8   2   3  129.09    3.92
   8  -2  -3  135.67    3.88
   8  -2  -3  133.43    4.32
  -8  -2  -3  131.40    3.77
   8   2  -3  132.04    3.78
   8  -2   3  134.44    3.80
  -8   2   3  135.15    4.01
   8  -2   3  135.33    3.67
   8   2  -3  137.79    4.07
   8   4   3   68.34    2.57
   8  -4  -3   71.75    2.50
   8  -4  -3   70.97    2.96
   8   4   3   74.59    2.61
  -8  -4   3   65.32    2.62
   8  -4  -3   69.15    2.36
   8   4  -3   68.54    2.51
   8   4  -3   74.29    2.81
  -8  -4  -3   70.49    2.42
   8  -4   3   72.18    2.42
  -9  -1   3   55.49    2.24
   9  -1  -3   58.13    2.25
   9   1   3   58.39    2.20
   9   1   3   56.96    2.22
   9  -1  -3   56.61    2.52
  -9  -1  -3   57.98    2.20
   9  -1   3   57.73    2.10
   9   1  -3   58.03    2.52
   9   1  -3   59.29    2.35
   9  -1   3   56.00    2.13
  -9   1   3   57.91    2.29
   0   0   4  400.70    9.46
   0   0   4  406.71    9.35
   0   0   4  411.61    9.55
   0   0  -4  408.88    9.52
   0   2   4   51.62    1.58
   0  -2   4   51.84    1.78
   0   2   4   51.18    1.66
   0   2  -4   51.40    1.74
   0  -2  -4   50.72    1.72
   0  -2   4   49.01    1.66
   0   2   4   47.36    1.56
   0   2  -4   49.07    1.56
   0   4   4   71.09    2.31
   0   4  -4   75.36    2.32
   0  -4   4   71.13    2.48
   0   4  -4   75.06    2.35
   0  -4  -4   73.47    1.87
   0  -4  -4   73.70    2.33
   0   6  -4   97.76    3.22
   0  -6  -4  101.88    2.72
   0   6   4   99.66    3.15
   0   6  -4  107.85    3.14
   0  -6  -4  101.65    3.14
   0  -6   4   99.23    3.41
   1  -1  -4   34.37    1.28
   1  -1  -4   35.84    1.23
   1   1   4   37.81    1.30
  -1  -1   4   35.91    1.30
  -1   1  -4   37.06    1.36
  -1  -1   4   35.52    1.41
   1   1   4   37.76    1.30
   1   1  -4   36.85    1.13
   1  -1   4   35.96    1.32
  -1  -1  -4   36.89    1.00
  -1   1   4   35.78    1.25
  -1   1   4   35.03    1.32
   1  -1   4   36.81    1.33
  -1   1   4   38.46    1.26
   1   1  -4   34.94    1.36
   1  -3  -4  135.93    3.85
   1  -3  -4  135.74    3.68
  -1  -3   4  138.06    3.90
  -1   3  -4  139.81    3.75
  -1   3  -4  138.21    3.64
   1   3   4  135.26    3.53
   1   3   4  136.58    3.72
  -1   3   4  136.85    3.64
  -1  -3  -4  137.92    3.24
   1   3  -4  141.20    3.76
   1  -3   4  137.53    3.82
  -1   3   4  139.66    3.47
   1  -3   4  139.71    3.69
  -1   3   4  129.85    3.64
   1   3  -4  136.94    3.64
   1   5   4   15.87    0.95
  -1   5  -4   17.22    1.01
   1  -5  -4   16.87    0.70
   1  -5  -4   16.22    0.96
  -1   5  -4   18.15    1.00
  -1  -5   4   17.12    1.13
  -1   5   4   16.98    0.99
   1  -5   4   15.76    1.07
  -1  -5  -4   17.79    0.98
   1   5  -4   18.27    1.08
   1   5  -4   16.84    1.01
  -1  -5  -4   17.72    0.74
   2   0  -4   10.83    0.46
  -2   0   4   10.19    0.61
   2   0   4   10.24    0.61
  -2   0   4    9.48    0.68
   2   0  -4    9.86    0.65
  -2   0  -4   10.07    0.49
   2   0   4   10.29    0.64
  -2  -2   4    8.38    0.66
  -2   2  -4    6.39    0.57
   2   2   4    7.97    0.58
   2  -2  -4    7.48    0.54
   2  -2  -4    6.81    0.51
   2  -2  -4    8.21    0.71
   2   2   4    7.82    0.56
  -2   2   4    8.29    0.60
  -2   2   4    8.51    0.52
  -2   2   4    7.28    0.52
  -2  -2  -4    7.91    0.40
   2  -2   4    7.90    0.57
   2  -2   4    7.90    0.59
   2   2  -4    8.45    0.54
   2   2  -4    8.20    0.63
  -2  -4   4    1.53    0.39
  -2   4  -4    2.06    0.42
   2  -4  -4    2.48    0.44
   2  -4  -4    2.97    0.58
   2   4   4    2.36    0.43
   2   4   4    2.66    0.45
   2  -4  -4    2.75    0.28
  -2   4  -4    2.08    0.43
  -2   4   4    2.15    0.41
   2  -4   4    2.72    0.48
   2   4  -4    2.35    0.49
  -2  -4  -4    2.38    0.31
   2   4  -4    2.33    0.46
   2  -4   4    1.96    0.37
  -2  -6   4   14.27    1.12
   2  -6  -4   14.25    0.73
   2  -6  -4   13.72    1.15
  -2   6  -4   14.92    0.94
  -2   6  -4   14.12    1.01
   2  -6  -4   15.29    1.00
   2   6   4   13.73    0.94
  -2  -6  -4   15.26    0.94
  -2  -6  -4   14.05    0.76
   2   6  -4   14.18    0.99
   2  -6   4   13.62    1.05
   2   6  -4   15.45    1.12
  -2   6   4   12.33    0.91
  -3   1  -4    0.93    0.24
   3   1   4    0.90    0.27
  -3  -1   4    0.90    0.30
   3  -1  -4    0.90    0.27
   3  -1  -4    0.94    0.18
   3   1   4    1.14    0.32
  -3   1   4    1.50    0.36
   3  -1   4    2.07    0.39
   3  -1   4    0.90    0.24
   3   1  -4    1.17    0.31
   3   1  -4    0.82    0.23
  -3  -1  -4    1.32    0.24
  -3   3  -4    3.64    0.55
   3   3   4    2.93    0.46
  -3  -3   4    3.31    0.56
   3  -3  -4    3.16    0.46
   3   3   4    3.30    0.51
   3  -3  -4    2.88    0.27
   3  -3  -4    3.22    0.59
   3   3  -4    3.52    0.55
   3   3  -4    2.90    0.49
  -3   3   4    3.53    0.54
  -3  -3  -4    3.12    0.36
   3  -3   4    3.33    0.50
  -3  -5   4   17.24    1.17
  -3   5  -4   17.29    1.06
   3  -5  -4   16.36    0.76
   3   5   4   17.14    1.02
   3  -5  -4   17.42    1.04
   3   5   4   17.39    0.99
  -3   5  -4   18.25    1.02
   3  -5  -4   18.55    1.26
  -3  -5  -4   17.63    0.84
   3  -5   4   18.18    0.95
   3   5  -4   17.75    1.12
   3   5  -4   17.28    1.07
   3  -5   4   17.43    1.09
   4   0   4   75.10    2.32
   4   0  -4   76.68    2.11
  -4   0   4   78.14    2.51
  -4   0  -4   76.84    2.17
   4   0   4   75.70    2.29
   4   0  -4   72.92    2.27
  -4   2  -4   13.56    0.75
   4   2   4   12.99    0.83
   4  -2  -4   13.07    0.97
   4  -2  -4   12.79    0.60
  -4  -2   4   12.52    0.90
   4  -2  -4   13.08    0.72
   4   2   4   13.85    0.84
   4   2  -4   12.35    0.76
  -4  -2  -4   13.27    0.66
   4  -2   4   12.72    0.71
   4   2  -4   13.67    0.84
  -4   2   4   14.00    0.88
   4  -2   4   15.06    0.83
  -4  -4   4    6.07    0.80
   4   4   4    5.91    0.68
   4  -4  -4    6.26    0.87
   4  -4  -4    6.77    0.74
   4   4   4    6.05    0.72
   4  -4  -4    6.63    0.47
  -4   4  -4    7.46    0.68
   4   4  -4    6.82    0.75
  -4  -4  -4    5.78    0.50
   4   4  -4    5.07    0.69
   4  -4   4    6.54    0.70
   5   1   4   51.63    1.90
   5  -1  -4   54.98    1.68
   5  -1  -4   51.31    2.16
  -5  -1   4   51.49    2.02
  -5   1  -4   56.91    1.80
   5   1   4   53.82    1.89
  -5  -1  -4   52.44    1.72
   5   1  -4   51.95    1.78
  -5   1   4   54.26    2.00
   5  -1   4   55.55    1.84
   5   1  -4   53.59    1.85
   5  -1   4   54.29    1.83
   5   3   4  163.61    4.52
   5  -3  -4  170.77    4.38
   5  -3  -4  159.43    4.88
   5   3   4  158.35    4.54
   5  -3  -4  163.32    4.14
  -5   3  -4  166.70    4.43
  -5  -3   4  161.52    4.74
   5  -3   4  167.92    4.35
  -5   3   4  170.17    4.63
  -5  -3  -4  162.08    4.22
   5   3  -4  164.94    4.51
   5  -3   4  162.24    4.36
   5   3  -4  170.17    4.56
  -5   5  -4    8.99    0.86
   5  -5  -4    8.33    1.07
  -5  -5   4    9.78    0.93
   5  -5  -4    8.96    0.64
   5   5   4    8.61    0.77
   5   5   4    9.60    0.88
   5  -5  -4    8.05    0.85
   5  -5   4    7.61    0.95
  -5  -5  -4    9.60    0.71
   5   5  -4    8.16    1.00
   5   5  -4    7.40    0.85
   6   0  -4  152.49    4.08
  -6   0  -4  155.08    4.08
   6   0   4  154.33    4.16
   6   0   4  152.98    4.23
  -6   0   4  151.70    4.37
   6   2   4   26.59    1.32
   6  -2  -4   24.67    1.48
  -6  -2   4   23.27    1.34
   6  -2  -4   23.54    1.08
  -6   2  -4   25.78    1.20
   6   2   4   26.65    1.32
   6  -2   4   23.98    1.16
   6   2  -4   25.82    1.25
  -6   2   4   25.23    1.32
   6  -2   4   26.35    1.19
   6   2  -4   26.17    1.28
  -6  -2  -4   24.95    1.11
  -6   4  -4   23.49    1.18
  -6   4  -4   21.16    1.20
   6  -4  -4   21.55    1.05
  -6  -4   4   25.33    1.46
   6  -4  -4   22.52    1.18
   6   4   4   23.71    1.29
   6   4   4   22.43    1.31
   6  -4  -4   23.97    1.54
   6   4  -4   23.17    1.29
   6  -4   4   23.05    1.13
  -6  -4  -4   24.38    1.13
   6   4  -4   23.82    1.40
   7  -1  -4    1.66    0.52
  -7  -1   4    1.47    0.42
   7  -1  -4    2.70    0.50
   7   1   4    1.58    0.44
  -7   1  -4    1.77    0.42
   7   1   4    1.58    0.41
   7  -1   4    1.79    0.41
  -7  -1  -4    1.82    0.42
  -7   1   4    1.45    0.42
   7   1  -4    1.51    0.42
   7   1  -4    2.10    0.46
   7  -1   4    1.85    0.41
   7   3   4   25.49    1.39
   7  -3  -4   20.63    1.46
   7  -3  -4   23.56    1.17
  -7  -3   4   20.40    1.35
  -7   3  -4   26.08    1.31
   7   3   4   24.03    1.37
  -7   3   4   23.99    1.37
  -7  -3  -4   23.63    1.16
   7  -3   4   23.92    1.21
   7   3  -4   26.14    1.35
   7   3  -4   25.11    1.41
   7  -3   4   23.35    1.17
   8   0  -4    2.56    0.53
   8   0   4    1.39    0.39
  -8   0   4    2.24    0.55
   8   0  -4    1.73    0.54
  -8   0  -4    2.83    0.52
   8   0   4    2.17    0.50
   0   0  -5    0.40    0.15
   0   0   5    0.71    0.29
   0   0  -5    0.23    0.24
   0   2   5    1.00    0.28
   0  -2   5    0.57    0.29
   0  -2  -5    0.76    0.26
   0  -2  -5    0.31    0.24
   0   2  -5    0.54    0.23
   0  -2   5    0.89    0.34
   0   2  -5    0.93    0.37
   0   2   5    0.76    0.29
   0  -4   5    6.62    0.80
   0   4  -5    7.99    0.85
   0   4  -5    7.11    0.82
   0  -4  -5    6.46    0.70
   0   4   5    6.33    0.68
   1  -1  -5   16.09    0.92
  -1   1  -5   16.68    0.73
  -1  -1   5   15.89    0.91
   1   1   5   17.03    0.89
  -1  -1   5   16.66    0.99
   1   1   5   15.43    1.00
  -1   1  -5   16.54    0.96
   1   1  -5   15.56    0.70
   1   1  -5   15.16    0.97
  -1   1   5   17.18    0.93
  -1   1   5   15.56    0.86
   1  -1   5   15.72    0.90
   1  -3  -5    2.09    0.40
  -1   3  -5    1.68    0.40
  -1  -3   5    2.35    0.49
   1   3   5    1.89    0.40
  -1   3  -5    1.26    0.43
   1   3   5    2.08    0.40
   1  -3   5    1.77    0.42
  -1   3   5    2.39    0.44
   1   3  -5    1.91    0.50
   1   3  -5    2.08    0.42
   1  -3   5    2.12    0.45
  -1   5  -5    7.31    0.85
  -1   5  -5    7.35    0.91
   1   5   5    5.45    0.69
   1  -5  -5    7.13    0.81
  -1  -5   5    5.71    0.79
  -1   5   5    6.22    0.74
  -1  -5  -5    6.12    0.42
   1   5  -5    5.26    0.76
  -1  -5  -5    6.80    0.74
   1   5  -5    7.37    0.89
   1  -5   5    7.99    0.94
   2   0  -5    0.02    0.12
  -2   0   5   -0.01    0.22
  -2   0  -5    0.45    0.18
   2   0  -5    0.23    0.29
  -2   0   5    0.13    0.24
   2   0   5    0.56    0.29
  -2   2  -5  104.73    2.85
  -2  -2   5   98.30    3.22
   2  -2  -5  104.40    3.31
   2   2   5   99.31    3.00
  -2   2  -5  102.03    3.10
   2   2   5  102.38    2.93
   2   2  -5  100.53    3.14
   2  -2   5  106.10    3.06
  -2   2   5  103.31    3.06
   2   2  -5  103.10    2.84
  -2  -2  -5   98.55    2.51
  -2   4  -5   54.04    1.97
   2   4   5   52.51    1.99
   2  -4  -5   52.04    1.95
   2   4   5   51.67    1.81
  -2   4  -5   53.06    2.08
  -2  -4   5   51.95    2.18
   2   4  -5   55.82    2.02
   2   4  -5   54.01    2.12
   2  -4   5   54.44    2.00
  -2   4   5   52.84    1.94
  -2  -4  -5   53.59    1.52
   3   1   5  119.58    3.40
  -3   1  -5  120.74    3.15
  -3  -1   5  119.53    3.65
   3   1   5  119.75    3.35
   3  -1  -5  115.53    3.38
   3  -1   5  120.27    3.39
  -3  -1  -5  121.00    3.02
   3   1  -5  117.99    3.10
   3   1  -5  115.25    3.50
  -3   1   5  117.82    3.52
   3  -3  -5    1.71    0.54
   3   3   5    1.68    0.41
  -3   3  -5    1.42    0.43
  -3  -3   5    1.40    0.45
  -3   3  -5    0.82    0.34
   3   3   5    1.36    0.38
   3   3  -5    1.15    0.42
   3  -3   5    1.01    0.37
  -3   3   5    1.22    0.39
  -3  -3  -5    1.13    0.25
   3   3  -5    1.44    0.40
  -4   0   5    0.06    0.25
   4   0  -5    0.12    0.17
   4   0   5   -0.08    0.24
   4   0  -5   -0.21    0.26
  -4   0  -5    0.11    0.17
   4   0   5    0.09    0.21
   4   2   5   28.39    1.29
   4  -2  -5   27.08    1.56
  -4   2  -5   30.25    1.36
  -4   2  -5   27.19    1.19
   4   2   5   29.43    1.37
  -4  -2   5   29.90    1.52
   4   2  -5   26.34    1.18
  -4  -2  -5   27.00    1.04
   4  -2   5   28.54    1.31
   4   2  -5   25.89    1.38
  -4   2   5   29.18    1.42
   5   1   5    1.77    0.44
  -5   1  -5    2.24    0.42
   5   1   5    1.79    0.43
   5  -1  -5    1.74    0.33
  -5  -1   5    2.35    0.53
   5  -1  -5    1.55    0.53
  -5  -1  -5    2.06    0.38
   5   1  -5    1.80    0.38
   5   1  -5    2.66    0.56
   5  -1   5    1.89    0.44
  -5   1   5    1.56    0.45
  -6   0   5   -0.24    0.24
   6   0  -5   -0.01    0.22
  -6   0  -5   -0.02    0.22
   6   0   5   -0.09    0.26
   6   0   5    0.12    0.27
   0   0  -6  126.93    3.76
   0   0   6  126.68    3.66
   0   0   0    0.00    0.00
;
_shelx_hkl_checksum              46741
_olex2_submission_special_instructions 'No special instructions were received'

data_III
_database_code_depnum_ccdc_archive 'CCDC 1880447'
#==============================================================================

# PROCESSING SUMMARY (IUCr Office Use Only)

_journal_date_recd_electronic     2018-09-07
_journal_date_to_coeditor         ?
_journal_date_from_coeditor       ?
_journal_date_accepted            2018-12-10
_journal_date_printers_first      ?
_journal_date_printers_final      ?
_journal_date_proofs_out          ?
_journal_date_proofs_in           ?
_journal_coeditor_name            ?
_journal_coeditor_code            GV5002
_journal_paper_doi    10.1107/S2053273318017461
_journal_coeditor_notes
; ?
;
_journal_paper_category          FA
_journal_techeditor_code          A181746
_iucr_compatibility_tag          ACTA95
_journal_techeditor_notes  
;
;
_journal_coden_ASTM               ACSAD7
_journal_name_full                'Acta Crystallographica, Section A'
_journal_year                     2019
_journal_volume                   75
_journal_issue                    02
_journal_page_first               0
_journal_page_last                0
_journal_suppl_publ_number        ?
_journal_suppl_publ_pages         ?

#==============================================================================

_publ_requested_journal          'Acta Crystallographica A'
_publ_contact_author_name        'Fredrickson, D.C.'


_publ_contact_author_address     
;
1101 University Ave.
Madison
53707
USA
;
_publ_contact_author_email       danny@chem.wisc.edu
loop_
_publ_author_name
_publ_author_address
'Vinokur, A.I.'
;
1101 University Ave.
Madison
53707
USA
;
'Hilleke, K. P.'
;
1101 University Ave.
Madison
53707
USA
;
'Fredrickson, D.C.'
;
1101 University Ave.
Madison
53707
USA
;

_audit_creation_date             2017-05-26
_audit_creation_method           
;
Olex2 1.2
(compiled 2017.03.02 svn.r3394 for OlexSys, GUI svn.r5324)
;
_shelx_SHELXL_version_number     2014/7
_publ_section_references         
;
Burla, M.C., Caliandro, R., Camalli, M., Carrozzini, B., Cascarano, G.L.,
 De Caro, L., Giacovazzo, C., Polidori, G., Siliqi, D., Spagna, R.
 (2007). J. Appl. Cryst. 40, 609-613.

Dolomanov, O.V., Bourhis, L.J., Gildea, R.J, Howard, J.A.K. & Puschmann, H.
 (2009), J. Appl. Cryst. 42, 339-341.

Sheldrick, G.M. (2015). Acta Cryst. C71, 3-8.
;
_chemical_name_common            ?
_chemical_name_systematic        ?
_chemical_formula_moiety         '0.25(Al11.01 Fe4)'
_chemical_formula_sum            'Al2.75 Fe'
_chemical_formula_weight         130.11
_chemical_melting_point          ?
loop_
_atom_type_symbol
_atom_type_description
_atom_type_scat_dispersion_real
_atom_type_scat_dispersion_imag
_atom_type_scat_source
Al Al 0.0645 0.0514 'International Tables Vol C Tables 4.2.6.8 and 6.1.1.4'
Fe Fe 0.3463 0.8444 'International Tables Vol C Tables 4.2.6.8 and 6.1.1.4'

_shelx_space_group_comment       
;
The symmetry employed for this shelxl refinement is uniquely defined
by the following loop, which should always be used as a source of
symmetry information in preference to the above space-group names.
They are only intended as comments.
;
_space_group_crystal_system      orthorhombic
_space_group_IT_number           63
_space_group_name_H-M_alt        'C m c m'
_space_group_name_Hall           '-C 2c 2'
loop_
_space_group_symop_operation_xyz
'x, y, z'
'-x, -y, z+1/2'
'-x, y, -z+1/2'
'x, -y, -z'
'x+1/2, y+1/2, z'
'-x+1/2, -y+1/2, z+1/2'
'-x+1/2, y+1/2, -z+1/2'
'x+1/2, -y+1/2, -z'
'-x, -y, -z'
'x, y, -z-1/2'
'x, -y, z-1/2'
'-x, y, z'
'-x+1/2, -y+1/2, -z'
'x+1/2, y+1/2, -z-1/2'
'x+1/2, -y+1/2, z-1/2'
'-x+1/2, y+1/2, z'

_cell_length_a                   7.651(2)
_cell_length_b                   6.4087(18)
_cell_length_c                   4.2173(14)
_cell_angle_alpha                90
_cell_angle_beta                 90
_cell_angle_gamma                90
_cell_volume                     206.78(11)
_cell_formula_units_Z            4
_cell_measurement_reflns_used    1368
_cell_measurement_temperature    300(2)
_cell_measurement_theta_max      30.430
_cell_measurement_theta_min      4.148
_shelx_estimated_absorpt_T_max   0.779
_shelx_estimated_absorpt_T_min   0.485
_exptl_absorpt_coefficient_mu    7.970
_exptl_absorpt_correction_T_max  0.8322
_exptl_absorpt_correction_T_min  0.5951
_exptl_absorpt_correction_type   multi-scan
_exptl_absorpt_process_details   
;SADABS-2016/2 (Bruker,2016/2) was used for absorption correction. wR2(int) 
was 0.1067 before and 0.0318 after correction. The Ratio of minimum to maximum 
transmission is 0.7151. The \l/2 correction factor is Not present.
;
_exptl_absorpt_special_details   ?
_exptl_crystal_colour            'metallic grey'
_exptl_crystal_colour_lustre     metallic
_exptl_crystal_colour_primary    gray
_exptl_crystal_density_diffrn    4.179
_exptl_crystal_density_meas      ?
_exptl_crystal_density_method    ?
_exptl_crystal_description       block
_exptl_crystal_F_000             247
_exptl_crystal_size_max          0.106
_exptl_crystal_size_mid          0.093
_exptl_crystal_size_min          0.033
_exptl_transmission_factor_max   ?
_exptl_transmission_factor_min   ?
_diffrn_reflns_av_R_equivalents  0.0195
_diffrn_reflns_av_unetI/netI     0.0098
_diffrn_reflns_Laue_measured_fraction_full 1.000
_diffrn_reflns_Laue_measured_fraction_max 1.000
_diffrn_reflns_limit_h_max       10
_diffrn_reflns_limit_h_min       -10
_diffrn_reflns_limit_k_max       9
_diffrn_reflns_limit_k_min       -8
_diffrn_reflns_limit_l_max       6
_diffrn_reflns_limit_l_min       -6
_diffrn_reflns_number            1864
_diffrn_reflns_point_group_measured_fraction_full 1.000
_diffrn_reflns_point_group_measured_fraction_max 1.000
_diffrn_reflns_theta_full        25.242
_diffrn_reflns_theta_max         30.430
_diffrn_reflns_theta_min         4.148
_diffrn_ambient_temperature      300.0
_diffrn_detector_area_resol_mean ?
_diffrn_measured_fraction_theta_full 1.000
_diffrn_measured_fraction_theta_max 1.000
_diffrn_measurement_device_type  'Bruker APEX-II CCD'
_diffrn_measurement_method       '\f and \w scans'
_diffrn_radiation_type           MoK\a
_diffrn_radiation_wavelength     0.71073
_diffrn_source                   ?
_diffrn_standards_number         0
_reflns_Friedel_coverage         0.000
_reflns_Friedel_fraction_full    .
_reflns_Friedel_fraction_max     .
_reflns_number_gt                185
_reflns_number_total             187
_reflns_special_details          
;
 Reflections were merged by SHELXL according to the crystal
 class for the calculation of statistics and refinement.
 
 _reflns_Friedel_fraction is defined as the number of unique
 Friedel pairs measured divided by the number that would be
 possible theoretically, ignoring centric projections and
 systematic absences.
;
_reflns_threshold_expression     'I > 2\s(I)'
_computing_cell_refinement       'SAINT v8.37A (Bruker, 2015)'
_computing_data_collection       ?
_computing_data_reduction        'SAINT v8.37A (Bruker, 2015)'
_computing_molecular_graphics    'Olex2 (Dolomanov et al., 2009)'
_computing_publication_material  'Olex2 (Dolomanov et al., 2009)'
_computing_structure_refinement  'ShelXL (Sheldrick, 2015)'
_computing_structure_solution    'SIR2004 (Burla et al., 2007)'
_refine_diff_density_max         0.358
_refine_diff_density_min         -0.268
_refine_diff_density_rms         0.087
_refine_ls_extinction_coef       .
_refine_ls_extinction_method     none
_refine_ls_goodness_of_fit_ref   1.184
_refine_ls_hydrogen_treatment    undef
_refine_ls_matrix_type           full
_refine_ls_number_parameters     18
_refine_ls_number_reflns         187
_refine_ls_number_restraints     0
_refine_ls_R_factor_all          0.0133
_refine_ls_R_factor_gt           0.0132
_refine_ls_restrained_S_all      1.184
_refine_ls_shift/su_max          0.000
_refine_ls_shift/su_mean         0.000
_refine_ls_structure_factor_coef Fsqd
_refine_ls_weighting_details     
'w=1/[\s^2^(Fo^2^)+(0.0192P)^2^+0.1800P] where P=(Fo^2^+2Fc^2^)/3'
_refine_ls_weighting_scheme      calc
_refine_ls_wR_factor_gt          0.0346
_refine_ls_wR_factor_ref         0.0346
_refine_special_details          ?
_olex2_refinement_description    
;
1. Others
 Uiso(Al2A)=Uiso(Al2B)=Uiso(Al2C)=FVAR(1)
;
_atom_sites_solution_hydrogens   .
_atom_sites_solution_primary     direct
_atom_sites_solution_secondary   ?
loop_
_atom_site_label
_atom_site_type_symbol
_atom_site_fract_x
_atom_site_fract_y
_atom_site_fract_z
_atom_site_U_iso_or_equiv
_atom_site_adp_type
_atom_site_occupancy
_atom_site_site_symmetry_order
_atom_site_calc_flag
_atom_site_refinement_flags_posn
_atom_site_refinement_flags_adp
_atom_site_refinement_flags_occupancy
_atom_site_disorder_assembly
_atom_site_disorder_group
Fe1 Fe 0.5000 0.82792(5) 0.2500 0.00860(12) Uani 1 4 d S T P . .
Al1 Al 0.31295(8) 0.14786(8) 0.2500 0.01332(15) Uani 1 2 d S T P . .
Al2A Al 0.5000 0.5000 0.5000 0.0093(5) Uiso 0.252(5) 4 d S T P A 1
Al2B Al 0.5000 0.4614(7) 0.2500 0.0093(5) Uiso 0.176(5) 4 d S T P A .
Al2C Al 0.5000 0.5232(5) 0.623(2) 0.0093(5) Uiso 0.1621(17) 2 d S T P A 2

loop_
_atom_site_aniso_label
_atom_site_aniso_U_11
_atom_site_aniso_U_22
_atom_site_aniso_U_33
_atom_site_aniso_U_23
_atom_site_aniso_U_13
_atom_site_aniso_U_12
Fe1 0.00634(18) 0.00811(18) 0.01135(19) 0.000 0.000 0.000
Al1 0.0112(3) 0.0197(3) 0.0090(3) 0.000 0.000 0.0076(2)

_geom_special_details            
;
 All esds (except the esd in the dihedral angle between two l.s. planes)
 are estimated using the full covariance matrix.  The cell esds are taken
 into account individually in the estimation of esds in distances, angles
 and torsion angles; correlations between esds in cell parameters are only
 used when they are defined by crystal symmetry.  An approximate (isotropic)
 treatment of cell esds is used for estimating esds involving l.s. planes.
;
loop_
_geom_bond_atom_site_label_1
_geom_bond_atom_site_label_2
_geom_bond_distance
_geom_bond_site_symmetry_2
_geom_bond_publ_flag
Fe1 Al1 2.5531(7) 11_566 ?
Fe1 Al1 2.5531(7) 9_666 ?
Fe1 Al1 2.5531(7) 11_565 ?
Fe1 Al1 2.5004(8) 1_565 ?
Fe1 Al1 2.5004(8) 3_665 ?
Fe1 Al2A 2.3512(6) . ?
Fe1 Al2A 2.3512(6) 2_664 ?
Fe1 Al2B 2.349(5) . ?
Fe1 Al2C 2.313(3) 2_664 ?
Fe1 Al2C 2.313(3) 9_666 ?
Fe1 Al2C 2.508(5) . ?
Fe1 Al2C 2.508(5) 10_556 ?
Al1 Fe1 2.5004(8) 1_545 ?
Al1 Fe1 2.6579(9) 5_445 ?
Al1 Fe1 2.5531(7) 9_666 ?
Al1 Fe1 2.5531(7) 9_665 ?
Al1 Al1 2.6624(9) 13 ?
Al1 Al1 2.6624(9) 13_556 ?
Al1 Al2B 2.467(4) . ?
Al1 Al2B 2.676(2) 5_445 ?
Al1 Al2C 2.603(4) 2_664 ?
Al1 Al2C 2.687(2) 6_554 ?
Al1 Al2C 2.603(4) 9_666 ?
Al1 Al2C 2.687(2) 13_556 ?
Al2A Fe1 2.3512(6) 9_666 ?
Al2A Al1 2.7825(8) 7 ?
Al2A Al1 2.7825(8) 15_556 ?
Al2A Al1 2.7825(8) 5 ?
Al2A Al1 2.8727(8) 9_666 ?
Al2A Al1 2.7825(8) 13_556 ?
Al2A Al2A 2.1087(7) 2_664 ?
Al2A Al2A 2.1087(7) 2_665 ?
Al2A Al2B 1.0830(11) . ?
Al2A Al2B 1.0830(11) 9_666 ?
Al2B Al1 2.467(4) 3_655 ?
Al2B Al2A 1.0830(11) 2_664 ?
Al2B Al2B 2.166(2) 9_666 ?
Al2B Al2B 2.166(2) 9_665 ?
Al2B Al2C 0.544(8) 9_666 ?
Al2B Al2C 1.623(9) . ?
Al2B Al2C 0.544(8) 2_664 ?
Al2B Al2C 1.623(9) 10_556 ?
Al2B Al2C 2.673(8) 10_557 ?
Al2C Fe1 2.313(3) 9_666 ?
Al2C Al1 2.603(4) 11_566 ?
Al2C Al1 2.603(4) 9_666 ?
Al2C Al1 2.687(2) 13_556 ?
Al2C Al2B 2.673(8) 1_556 ?
Al2C Al2B 0.544(8) 9_666 ?
Al2C Al2C 2.1295(12) 2_665 ?
Al2C Al2C 1.081(17) 9_666 ?
Al2C Al2C 1.070(17) 10_557 ?
Al2C Al2C 2.1296(12) 2_664 ?

loop_
_geom_angle_atom_site_label_1
_geom_angle_atom_site_label_2
_geom_angle_atom_site_label_3
_geom_angle
_geom_angle_site_symmetry_1
_geom_angle_site_symmetry_3
_geom_angle_publ_flag
Al1 Fe1 Al1 69.83(4) 3_665 1_565 ?
Al1 Fe1 Al1 68.24(2) 1_565 11_566 ?
Al1 Fe1 Al1 173.03(3) 9_666 11_565 ?
Al1 Fe1 Al1 111.36(3) 11_565 11_566 ?
Al1 Fe1 Al1 68.24(2) 1_565 11_565 ?
Al1 Fe1 Al1 68.18(3) 9_666 11_566 ?
Al1 Fe1 Al1 105.720(18) 3_665 11_566 ?
Al1 Fe1 Al1 105.720(18) 1_565 9_666 ?
Al1 Fe1 Al1 105.720(18) 3_665 11_565 ?
Al1 Fe1 Al1 68.24(2) 3_665 9_666 ?
Al1 Fe1 Al2C 129.68(12) 1_565 10_556 ?
Al1 Fe1 Al2C 129.68(12) 1_565 . ?
Al1 Fe1 Al2C 129.68(12) 3_665 . ?
Al1 Fe1 Al2C 129.68(12) 3_665 10_556 ?
Al2A Fe1 Al1 115.132(17) . 11_565 ?
Al2A Fe1 Al1 71.578(17) 2_664 11_565 ?
Al2A Fe1 Al1 137.135(16) 2_664 1_565 ?
Al2A Fe1 Al1 137.135(16) 2_664 3_665 ?
Al2A Fe1 Al1 71.578(17) . 11_566 ?
Al2A Fe1 Al1 115.132(17) 2_664 9_666 ?
Al2A Fe1 Al1 137.135(16) . 1_565 ?
Al2A Fe1 Al1 137.135(16) . 3_665 ?
Al2A Fe1 Al1 115.132(17) 2_664 11_566 ?
Al2A Fe1 Al1 71.578(17) . 9_666 ?
Al2A Fe1 Al2A 53.29(2) 2_664 . ?
Al2B Fe1 Al1 145.087(18) . 3_665 ?
Al2B Fe1 Al1 145.087(18) . 1_565 ?
Al2B Fe1 Al1 93.486(14) . 9_666 ?
Al2B Fe1 Al1 93.486(14) . 11_565 ?
Al2B Fe1 Al1 93.486(14) . 11_566 ?
Al2B Fe1 Al2A 26.643(11) . . ?
Al2B Fe1 Al2A 26.643(10) . 2_664 ?
Al2B Fe1 Al2C 38.86(18) . 10_556 ?
Al2B Fe1 Al2C 38.86(18) . . ?
Al2C Fe1 Al1 142.92(7) 9_666 3_665 ?
Al2C Fe1 Al1 142.92(7) 2_664 1_565 ?
Al2C Fe1 Al1 82.42(18) 2_664 11_565 ?
Al2C Fe1 Al1 61.91(14) 10_556 11_565 ?
Al2C Fe1 Al1 82.42(18) 9_666 9_666 ?
Al2C Fe1 Al1 142.92(7) 9_666 1_565 ?
Al2C Fe1 Al1 142.92(7) 2_664 3_665 ?
Al2C Fe1 Al1 124.44(13) 10_556 11_566 ?
Al2C Fe1 Al1 104.49(18) 2_664 9_666 ?
Al2C Fe1 Al1 61.91(14) . 11_566 ?
Al2C Fe1 Al1 61.91(14) . 9_666 ?
Al2C Fe1 Al1 82.42(18) 9_666 11_566 ?
Al2C Fe1 Al1 104.49(18) 9_666 11_565 ?
Al2C Fe1 Al1 104.49(18) 2_664 11_566 ?
Al2C Fe1 Al1 124.44(13) . 11_565 ?
Al2C Fe1 Al1 124.44(13) 10_556 9_666 ?
Al2C Fe1 Al2B 13.4(2) 2_664 . ?
Al2C Fe1 Al2B 13.4(2) 9_666 . ?
Al2C Fe1 Al2C 26.7(4) 2_664 9_666 ?
Al2C Fe1 Al2C 25.5(4) 2_664 10_556 ?
Al2C Fe1 Al2C 25.5(4) 9_666 . ?
Al2C Fe1 Al2C 52.24(6) 9_666 10_556 ?
Al2C Fe1 Al2C 77.7(4) 10_556 . ?
Al2C Fe1 Al2C 52.24(6) 2_664 . ?
Fe1 Al1 Fe1 74.280(18) 1_545 9_665 ?
Fe1 Al1 Fe1 74.280(18) 1_545 9_666 ?
Fe1 Al1 Fe1 118.590(16) 9_666 5_445 ?
Fe1 Al1 Fe1 118.590(16) 9_665 5_445 ?
Fe1 Al1 Fe1 150.64(3) 1_545 5_445 ?
Fe1 Al1 Fe1 111.36(3) 9_666 9_665 ?
Fe1 Al1 Al1 127.61(2) 1_545 13_556 ?
Fe1 Al1 Al1 145.80(4) 9_666 13 ?
Fe1 Al1 Al1 57.36(2) 5_445 13 ?
Fe1 Al1 Al1 61.23(2) 9_666 13_556 ?
Fe1 Al1 Al1 61.23(2) 9_665 13 ?
Fe1 Al1 Al1 145.80(4) 9_665 13_556 ?
Fe1 Al1 Al1 57.36(2) 5_445 13_556 ?
Fe1 Al1 Al1 127.61(2) 1_545 13 ?
Fe1 Al1 Al2B 121.91(3) 9_666 5_445 ?
Fe1 Al1 Al2B 52.26(9) 5_445 5_445 ?
Fe1 Al1 Al2B 121.91(3) 9_665 5_445 ?
Fe1 Al1 Al2B 98.38(9) 1_545 5_445 ?
Fe1 Al1 Al2C 110.45(5) 1_545 9_666 ?
Fe1 Al1 Al2C 133.52(19) 9_666 6_554 ?
Fe1 Al1 Al2C 111.09(18) 9_666 13_556 ?
Fe1 Al1 Al2C 58.19(16) 9_666 9_666 ?
Fe1 Al1 Al2C 51.28(6) 5_445 6_554 ?
Fe1 Al1 Al2C 79.19(17) 9_665 9_666 ?
Fe1 Al1 Al2C 100.10(7) 1_545 6_554 ?
Fe1 Al1 Al2C 110.45(5) 1_545 2_664 ?
Fe1 Al1 Al2C 111.09(18) 9_665 6_554 ?
Fe1 Al1 Al2C 79.19(17) 9_666 2_664 ?
Fe1 Al1 Al2C 100.10(7) 1_545 13_556 ?
Fe1 Al1 Al2C 58.19(16) 9_665 2_664 ?
Fe1 Al1 Al2C 133.52(19) 9_665 13_556 ?
Fe1 Al1 Al2C 51.28(6) 5_445 13_556 ?
Al1 Al1 Al1 104.75(4) 13_556 13 ?
Al1 Al1 Al2B 84.03(6) 13_556 5_445 ?
Al1 Al1 Al2B 84.03(6) 13 5_445 ?
Al1 Al1 Al2C 73.77(16) 13 6_554 ?
Al1 Al1 Al2C 92.06(14) 13_556 6_554 ?
Al1 Al1 Al2C 92.06(14) 13 13_556 ?
Al1 Al1 Al2C 73.77(16) 13_556 13_556 ?
Al2B Al1 Fe1 109.63(7) . 1_545 ?
Al2B Al1 Fe1 67.99(3) . 9_666 ?
Al2B Al1 Fe1 99.73(7) . 5_445 ?
Al2B Al1 Fe1 67.99(3) . 9_665 ?
Al2B Al1 Al1 79.01(4) . 13_556 ?
Al2B Al1 Al1 79.01(4) . 13 ?
Al2B Al1 Al2B 151.99(15) . 5_445 ?
Al2B Al1 Al2C 11.93(18) . 9_666 ?
Al2B Al1 Al2C 11.93(18) . 2_664 ?
Al2B Al1 Al2C 148.13(12) . 6_554 ?
Al2B Al1 Al2C 11.64(18) 5_445 6_554 ?
Al2B Al1 Al2C 11.64(18) 5_445 13_556 ?
Al2B Al1 Al2C 148.13(12) . 13_556 ?
Al2C Al1 Fe1 98.26(5) 2_664 5_445 ?
Al2C Al1 Fe1 98.26(5) 9_666 5_445 ?
Al2C Al1 Al1 68.78(16) 2_664 13 ?
Al2C Al1 Al1 87.91(15) 2_664 13_556 ?
Al2C Al1 Al1 87.91(15) 9_666 13 ?
Al2C Al1 Al1 68.78(16) 9_666 13_556 ?
Al2C Al1 Al2B 148.59(13) 2_664 5_445 ?
Al2C Al1 Al2B 148.59(13) 9_666 5_445 ?
Al2C Al1 Al2C 149.43(10) 2_664 13_556 ?
Al2C Al1 Al2C 23.0(4) 6_554 13_556 ?
Al2C Al1 Al2C 141.2(3) 2_664 6_554 ?
Al2C Al1 Al2C 23.7(4) 9_666 2_664 ?
Al2C Al1 Al2C 141.2(3) 9_666 13_556 ?
Al2C Al1 Al2C 149.43(10) 9_666 6_554 ?
Fe1 Al2A Fe1 180.0 9_666 . ?
Fe1 Al2A Al1 122.520(19) 9_666 9_666 ?
Fe1 Al2A Al1 118.314(14) . 15_556 ?
Fe1 Al2A Al1 61.686(13) . 7 ?
Fe1 Al2A Al1 61.686(13) 9_666 13_556 ?
Fe1 Al2A Al1 118.314(14) 9_666 7 ?
Fe1 Al2A Al1 118.314(14) . 13_556 ?
Fe1 Al2A Al1 61.686(13) 9_666 15_556 ?
Fe1 Al2A Al1 57.480(18) 9_666 . ?
Fe1 Al2A Al1 118.314(14) 9_666 5 ?
Fe1 Al2A Al1 57.480(19) . 9_666 ?
Fe1 Al2A Al1 61.686(13) . 5 ?
Fe1 Al2A Al1 122.520(19) . . ?
Al1 Al2A Al1 61.26(3) 13_556 7 ?
Al1 Al2A Al1 180.0 5 13_556 ?
Al1 Al2A Al1 118.74(2) 5 7 ?
Al1 Al2A Al1 180.0 15_556 7 ?
Al1 Al2A Al1 56.143(16) 5 9_666 ?
Al1 Al2A Al1 107.469(19) 7 9_666 ?
Al1 Al2A Al1 72.530(19) 7 . ?
Al1 Al2A Al1 72.531(18) 15_556 9_666 ?
Al1 Al2A Al1 180.0 . 9_666 ?
Al1 Al2A Al1 123.857(16) 5 . ?
Al1 Al2A Al1 123.857(17) 13_556 9_666 ?
Al1 Al2A Al1 56.143(16) 13_556 . ?
Al1 Al2A Al1 107.470(19) 15_556 . ?
Al1 Al2A Al1 118.74(3) 13_556 15_556 ?
Al1 Al2A Al1 61.26(2) 5 15_556 ?
Al2A Al2A Fe1 116.643(10) 2_664 9_666 ?
Al2A Al2A Fe1 63.357(10) 2_665 9_666 ?
Al2A Al2A Fe1 116.643(10) 2_665 . ?
Al2A Al2A Fe1 63.357(10) 2_664 . ?
Al2A Al2A Al1 112.266(10) 2_664 13_556 ?
Al2A Al2A Al1 67.734(10) 2_665 13_556 ?
Al2A Al2A Al1 68.468(9) 2_664 . ?
Al2A Al2A Al1 67.734(10) 2_664 5 ?
Al2A Al2A Al1 67.734(10) 2_665 15_556 ?
Al2A Al2A Al1 112.266(10) 2_665 7 ?
Al2A Al2A Al1 112.266(10) 2_665 5 ?
Al2A Al2A Al1 67.734(10) 2_664 7 ?
Al2A Al2A Al1 111.532(9) 2_665 . ?
Al2A Al2A Al1 68.469(9) 2_665 9_666 ?
Al2A Al2A Al1 111.531(9) 2_664 9_666 ?
Al2A Al2A Al1 112.266(10) 2_664 15_556 ?
Al2A Al2A Al2A 180.0 2_665 2_664 ?
Al2B Al2A Fe1 76.6(2) 9_666 9_666 ?
Al2B Al2A Fe1 103.4(2) 9_666 . ?
Al2B Al2A Fe1 103.4(2) . 9_666 ?
Al2B Al2A Fe1 76.6(2) . . ?
Al2B Al2A Al1 73.08(10) . 5 ?
Al2B Al2A Al1 106.92(10) . 15_556 ?
Al2B Al2A Al1 73.08(10) . 7 ?
Al2B Al2A Al1 106.92(10) 9_666 5 ?
Al2B Al2A Al1 73.08(10) 9_666 15_556 ?
Al2B Al2A Al1 73.08(10) 9_666 13_556 ?
Al2B Al2A Al1 106.92(10) 9_666 7 ?
Al2B Al2A Al1 57.52(19) 9_666 9_666 ?
Al2B Al2A Al1 106.92(10) . 13_556 ?
Al2B Al2A Al1 57.52(19) . . ?
Al2B Al2A Al1 122.48(19) 9_666 . ?
Al2B Al2A Al1 122.48(19) . 9_666 ?
Al2B Al2A Al2A 13.2(2) 9_666 2_665 ?
Al2B Al2A Al2A 166.8(2) . 2_665 ?
Al2B Al2A Al2A 166.8(2) 9_666 2_664 ?
Al2B Al2A Al2A 13.2(2) . 2_664 ?
Al2B Al2A Al2B 180.0 . 9_666 ?
Fe1 Al2B Al1 144.54(6) . 3_655 ?
Fe1 Al2B Al1 144.54(6) . . ?
Fe1 Al2B Al2C 81.47(13) . 10_557 ?
Al1 Al2B Al1 70.92(13) . 3_655 ?
Al1 Al2B Al2C 96.94(10) 3_655 10_557 ?
Al1 Al2B Al2C 96.94(10) . 10_557 ?
Al2A Al2B Fe1 76.8(2) . . ?
Al2A Al2B Fe1 76.8(2) 2_664 . ?
Al2A Al2B Al1 100.74(18) . . ?
Al2A Al2B Al1 100.74(18) 2_664 3_655 ?
Al2A Al2B Al1 100.74(18) . 3_655 ?
Al2A Al2B Al1 100.74(18) 2_664 . ?
Al2A Al2B Al2A 153.6(5) . 2_664 ?
Al2A Al2B Al2B 153.6(5) 2_664 9_666 ?
Al2A Al2B Al2B 153.6(5) . 9_665 ?
Al2A Al2B Al2B 0.0 2_664 9_665 ?
Al2A Al2B Al2B 0.0 . 9_666 ?
Al2B Al2B Fe1 76.8(2) 9_665 . ?
Al2B Al2B Fe1 76.8(2) 9_666 . ?
Al2B Al2B Al1 100.74(18) 9_665 3_655 ?
Al2B Al2B Al1 100.74(18) 9_665 . ?
Al2B Al2B Al1 100.74(18) 9_666 3_655 ?
Al2B Al2B Al1 100.74(18) 9_666 . ?
Al2B Al2B Al2B 153.6(5) 9_666 9_665 ?
Al2B Al2B Al2C 158.3(3) 9_665 10_557 ?
Al2B Al2B Al2C 4.69(16) 9_666 10_557 ?
Al2C Al2B Fe1 79.5(7) 2_664 . ?
Al2C Al2B Fe1 75.86(15) 10_556 . ?
Al2C Al2B Fe1 79.5(7) 9_666 . ?
Al2C Al2B Fe1 75.86(15) . . ?
Al2C Al2B Al1 98.5(5) 9_666 . ?
Al2C Al2B Al1 98.5(5) 2_664 3_655 ?
Al2C Al2B Al1 101.48(12) . 3_655 ?
Al2C Al2B Al1 101.48(12) . . ?
Al2C Al2B Al1 101.48(12) 10_556 3_655 ?
Al2C Al2B Al1 98.5(5) 9_666 3_655 ?
Al2C Al2B Al1 101.48(12) 10_556 . ?
Al2C Al2B Al1 98.5(5) 2_664 . ?
Al2C Al2B Al2B 152.6(4) 10_556 9_666 ?
Al2C Al2B Al2B 2.7(5) 2_664 9_665 ?
Al2C Al2B Al2B 156.3(9) 2_664 9_666 ?
Al2C Al2B Al2B 152.6(4) . 9_665 ?
Al2C Al2B Al2B 2.7(5) 9_666 9_666 ?
Al2C Al2B Al2B 0.92(16) . 9_666 ?
Al2C Al2B Al2B 156.3(9) 9_666 9_665 ?
Al2C Al2B Al2B 0.92(16) 10_556 9_665 ?
Al2C Al2B Al2C 1.9(6) 9_666 10_557 ?
Al2C Al2B Al2C 3.7(6) 9_666 . ?
Al2C Al2B Al2C 155.4(7) 9_666 10_556 ?
Al2C Al2B Al2C 161.0(7) 2_664 10_557 ?
Al2C Al2B Al2C 159.1(13) 9_666 2_664 ?
Al2C Al2B Al2C 155.4(7) 2_664 . ?
Al2C Al2B Al2C 3.7(6) 2_664 10_556 ?
Al2C Al2B Al2C 5.61(9) . 10_557 ?
Al2C Al2B Al2C 151.7(3) 10_556 . ?
Al2C Al2B Al2C 157.3(3) 10_556 10_557 ?
Fe1 Al2C Fe1 154.5(4) 9_666 . ?
Fe1 Al2C Al1 63.71(7) 9_666 13_556 ?
Fe1 Al2C Al1 137.8(2) 9_666 11_566 ?
Fe1 Al2C Al1 137.8(2) 9_666 9_666 ?
Fe1 Al2C Al1 116.27(12) . 13_556 ?
Fe1 Al2C Al1 59.90(7) . 9_666 ?
Fe1 Al2C Al1 59.90(7) . 11_566 ?
Fe1 Al2C Al2B 68.10(15) 9_666 1_556 ?
Fe1 Al2C Al2B 137.4(3) . 1_556 ?
Al1 Al2C Al1 66.69(11) 9_666 11_566 ?
Al1 Al2C Al1 141.2(3) 9_666 13_556 ?
Al1 Al2C Al1 78.44(7) 11_566 13_556 ?
Al1 Al2C Al2B 85.2(3) 11_566 1_556 ?
Al1 Al2C Al2B 85.2(3) 9_666 1_556 ?
Al2B Al2C Fe1 87.1(8) 9_666 9_666 ?
Al2B Al2C Fe1 65.3(2) . . ?
Al2B Al2C Fe1 89.2(3) . 9_666 ?
Al2B Al2C Fe1 118.4(7) 9_666 . ?
Al2B Al2C Al1 69.6(5) 9_666 9_666 ?
Al2B Al2C Al1 113.4(2) . 11_566 ?
Al2B Al2C Al1 69.6(5) 9_666 11_566 ?
Al2B Al2C Al1 113.4(2) . 9_666 ?
Al2B Al2C Al1 95.4(2) . 13_556 ?
Al2B Al2C Al1 75.09(15) 1_556 13_556 ?
Al2B Al2C Al1 83.0(4) 9_666 13_556 ?
Al2B Al2C Al2B 19.0(7) 9_666 1_556 ?
Al2B Al2C Al2B 176.3(6) 9_666 . ?
Al2B Al2C Al2B 157.3(3) . 1_556 ?
Al2B Al2C Al2C 10.5(7) 9_666 10_557 ?
Al2B Al2C Al2C 157.8(3) . 2_665 ?
Al2B Al2C Al2C 177.6(8) 9_666 2_664 ?
Al2B Al2C Al2C 174.5(10) 9_666 9_666 ?
Al2B Al2C Al2C 18.5(6) 9_666 2_665 ?
Al2B Al2C Al2C 6.11(17) . 2_664 ?
Al2C Al2C Fe1 87.4(3) 9_666 9_666 ?
Al2C Al2C Fe1 128.86(18) 10_557 . ?
Al2C Al2C Fe1 76.6(2) 10_557 9_666 ?
Al2C Al2C Fe1 59.17(17) 2_664 . ?
Al2C Al2C Fe1 67.1(4) 9_666 . ?
Al2C Al2C Fe1 136.9(3) 2_665 . ?
Al2C Al2C Fe1 95.3(3) 2_664 9_666 ?
Al2C Al2C Fe1 68.6(2) 2_665 9_666 ?
Al2C Al2C Al1 78.14(18) 10_557 11_566 ?
Al2C Al2C Al1 84.8(3) 2_665 11_566 ?
Al2C Al2C Al1 98.1(2) 2_664 13_556 ?
Al2C Al2C Al1 114.9(4) 9_666 11_566 ?
Al2C Al2C Al1 78.14(19) 10_557 9_666 ?
Al2C Al2C Al1 78.52(18) 10_557 13_556 ?
Al2C Al2C Al1 114.9(4) 9_666 9_666 ?
Al2C Al2C Al1 94.5(2) 9_666 13_556 ?
Al2C Al2C Al1 108.5(2) 2_664 11_566 ?
Al2C Al2C Al1 108.5(2) 2_664 9_666 ?
Al2C Al2C Al1 75.28(18) 2_665 13_556 ?
Al2C Al2C Al1 84.8(3) 2_665 9_666 ?
Al2C Al2C Al2B 1.8(3) 9_666 . ?
Al2C Al2C Al2B 163.4(3) 2_664 1_556 ?
Al2C Al2C Al2B 0.50(16) 2_665 1_556 ?
Al2C Al2C Al2B 8.53(13) 10_557 1_556 ?
Al2C Al2C Al2B 165.86(16) 10_557 . ?
Al2C Al2C Al2B 155.5(4) 9_666 1_556 ?
Al2C Al2C Al2C 163.9(4) 2_665 2_664 ?
Al2C Al2C Al2C 156.0(5) 9_666 2_665 ?
Al2C Al2C Al2C 8.03(18) 10_557 2_665 ?
Al2C Al2C Al2C 164.0(4) 10_557 9_666 ?
Al2C Al2C Al2C 8.0(3) 9_666 2_664 ?
Al2C Al2C Al2C 171.97(18) 10_557 2_664 ?

_shelx_res_file                  
;
    fredrickson26_300.res created by SHELXL-2014/7

TITL Fredrickson26_300 in Cmcm
REM SUMP 0.165 0 1 2 1 3 1 4
CELL 0.71073 7.6508 6.4087 4.21731 90 90 90
ZERR 4 0.00224 0.00184 0.0014 0 0 0
LATT 7
SYMM -X,-Y,0.5+Z
SYMM -X,+Y,0.5-Z
SYMM +X,-Y,-Z
SFAC Al Fe
UNIT 11.01 4

L.S. 40
PLAN  5
SIZE 0.033 0.093 0.106
TEMP 26.85
fmap 2
acta
REM <olex2.extras>
REM <HklSrc "%.\\Fredrickson26_300.hkl">
REM </olex2.extras>

WGHT    0.019200    0.180000
FVAR       0.23142   0.00930
FE1   2    0.500000    0.827919    0.250000    10.25000    0.00634    0.00811 =
         0.01135    0.00000    0.00000    0.00000
AL1   1    0.312953    0.147860    0.250000    10.50000    0.01123    0.01975 =
         0.00900    0.00000    0.00000    0.00756
PART 1
AL2A  1    0.500000    0.500000    0.500000     0.06288   21.00000
PART 0
AL2B  1    0.500000    0.461351    0.250000     0.04409   21.00000
PART 2
AL2C  1    0.500000    0.523211    0.623152     0.08105   21.00000
HKLF 4

REM  Fredrickson26_300 in Cmcm
REM R1 =  0.0132 for     185 Fo > 4sig(Fo)  and  0.0133 for all     187 data
REM     18 parameters refined using      0 restraints

END

WGHT      0.0195      0.1745

REM Highest difference peak  0.358,  deepest hole -0.268,  1-sigma level  0.087
Q1    1   0.5000  0.3288  0.5751  10.50000  0.05    0.36
Q2    1   0.4451  0.4513  0.2500  10.50000  0.05    0.30
Q3    1   0.5000  0.3080  0.2500  10.25000  0.05    0.28
Q4    1   0.5000  0.6810  0.2500  10.25000  0.05    0.26
Q5    1   0.5000  0.6439  0.5762  10.50000  0.05    0.25
;
_shelx_res_checksum              95260
_shelx_hkl_file                  
;
   0   2   0   97.53    2.12
   0   2   0   93.46    2.17
   0   2   0   94.76    2.21
   0  -2   0   99.52    2.12
   0  -2   0   98.74    2.18
   0  -2   0   95.53    2.15
   0   4   0  136.67    3.07
   0  -4   0  135.96    3.07
   0  -4   0  136.03    3.14
   0  -4   0  135.29    3.19
   0   4   0  135.52    3.26
   0   4   0  138.15    3.19
   0   6   0  341.50    7.44
   0   6   0  331.64    7.76
   0   6   0  341.08    7.66
   0  -6   0  347.56    7.55
   0   8   0    7.03    0.76
   1  -1   0   57.44    1.24
   1   1   0   57.20    1.19
   1   1   0   54.82    1.24
   1  -1   0   53.30    1.29
   1   1   0   54.08    1.30
   1  -1   0   54.89    1.28
   1   1   0   56.13    1.27
  -1   1   0   57.51    1.28
  -1   1   0   54.37    1.22
  -1  -1   0   55.32    1.25
   1   3   0  726.48   15.37
   1  -3   0  730.81   15.39
   1  -3   0  734.89   15.39
  -1  -3   0  716.60   15.33
   1   3   0  703.84   15.43
   1  -3   0  732.36   15.26
  -1   3   0  733.67   15.31
  -1   3   0  727.41   15.41
   1   3   0  730.05   15.27
  -1  -3   0  751.35   15.24
   1  -5   0   18.77    0.67
   1  -5   0   20.81    0.81
  -1   5   0   20.49    0.68
   1   5   0   20.11    0.81
  -1   5   0   20.59    0.78
  -1   5   0   19.92    0.86
   1   5   0   18.90    0.69
   1   5   0   21.50    0.89
  -1  -5   0   20.41    0.69
  -1   7   0    8.81    0.49
  -1   7   0    9.50    0.71
  -1   7   0    8.59    0.62
   1   7   0    7.53    0.66
   1   7   0    8.86    0.51
   1   7   0    7.82    0.63
   1   9   0   48.62    1.88
  -1   9   0   50.92    1.88
   2   0   0  239.60    5.14
  -2   0   0  236.70    5.11
   2   0   0  243.50    5.22
  -2   0   0  251.08    5.18
   2   0   0  242.53    5.18
   2  -2   0    2.05    0.24
   2   2   0    2.09    0.25
   2   2   0    2.10    0.10
  -2  -2   0    2.10    0.17
   2   2   0    1.90    0.16
  -2   2   0    1.94    0.14
   2  -2   0    2.05    0.19
  -2   2   0    2.10    0.22
   2   2   0    1.93    0.20
  -2   4   0   35.73    1.04
   2  -4   0   35.85    1.00
   2   4   0   34.64    1.10
  -2   4   0   35.20    1.15
   2   4   0   37.55    1.02
   2  -4   0   34.24    1.13
  -2  -4   0   35.43    1.07
   2   4   0   36.47    1.18
  -2  -4   0   36.10    0.90
   2  -4   0   33.43    1.13
   2   6   0   64.13    2.03
  -2   6   0   66.69    2.03
  -2   6   0   65.32    1.70
   2  -6   0   67.63    1.97
   2  -6   0   64.78    1.72
   2   6   0   65.27    1.78
  -2   6   0   63.20    1.85
   2   6   0   63.97    1.93
   2   8   0   30.41    1.38
   2   8   0   33.88    1.20
  -2   8   0   30.15    1.30
   3  -1   0   40.29    1.02
  -3  -1   0   39.73    1.00
   3   1   0   40.39    1.05
   3   1   0   42.55    1.16
  -3  -1   0   42.94    1.07
   3   1   0   40.04    1.04
   3   1   0   39.31    1.01
   3  -1   0   41.32    1.14
   3  -1   0   41.12    1.14
  -3   1   0   42.00    0.99
  -3   1   0   40.92    1.09
  -3   3   0   64.66    1.55
   3  -3   0   65.07    1.75
   3  -3   0   62.37    1.70
  -3   3   0   63.36    1.71
   3  -3   0   59.84    1.58
   3   3   0   64.25    1.67
   3   3   0   63.80    1.75
   3   3   0   62.59    1.59
  -3  -3   0   63.18    1.62
   3  -5   0   19.91    0.90
   3   5   0   18.83    0.83
   3   5   0   20.00    0.75
  -3   5   0   18.55    0.87
   3   5   0   20.47    0.92
   3  -5   0   20.44    0.72
  -3   5   0   18.59    0.75
   3   7   0   17.97    0.81
  -3   7   0   18.12    0.89
   3   7   0   18.43    1.03
   3  -7   0   17.07    0.96
   3   7   0   16.49    0.92
   4   0   0  481.61   10.29
   4   0   0  486.12   10.11
   4   0   0  471.56   10.12
  -4   0   0  478.06   10.05
   4   0   0  465.12   10.20
  -4   0   0  481.86   10.19
   4   2   0    8.15    0.47
   4  -2   0    6.97    0.44
   4   2   0    8.08    0.32
   4  -2   0    7.38    0.46
   4  -2   0    7.77    0.36
   4   2   0    7.44    0.37
  -4   2   0    7.46    0.32
   4   2   0    8.03    0.40
  -4  -2   0    8.17    0.39
  -4   2   0    6.51    0.40
  -4   4   0    2.18    0.38
   4   4   0    2.69    0.31
   4  -4   0    1.48    0.31
   4   4   0    2.58    0.42
   4  -4   0    3.83    0.31
   4   4   0    2.93    0.37
  -4   4   0    2.33    0.27
   4   6   0   98.58    2.60
  -4   6   0   99.83    2.59
   4   6   0  100.27    2.78
   4   6   0  102.23    2.91
   4  -6   0   96.91    2.84
   4  -8   0    8.76    0.81
   4   8   0    9.30    0.89
   4   8   0    8.39    0.65
  -5   1   0   79.16    2.06
  -5   1   0   78.18    1.86
   5  -1   0   77.70    2.14
  -5  -1   0   80.97    1.90
   5   1   0   81.25    1.99
   5   1   0   79.71    2.16
  -5  -1   0   79.55    2.03
   5   1   0   79.09    1.97
   5   1   0   81.83    1.98
   5  -1   0   81.05    1.97
   5  -1   0   78.29    2.11
  -5   3   0  600.87   13.08
  -5   3   0  582.03   12.79
   5  -3   0  631.82   13.21
   5   3   0  614.24   13.01
   5  -3   0  573.72   13.11
   5   3   0  618.66   13.20
   5  -3   0  602.35   12.89
   5   3   0  611.35   12.93
   5   5   0    6.04    0.46
   5   5   0    5.03    0.59
   5  -5   0    6.55    0.45
   5   5   0    6.49    0.52
   5  -5   0    6.88    0.61
  -5   5   0    5.41    0.40
   5  -7   0   23.09    1.26
   5   7   0   27.89    1.14
   5   7   0   27.22    1.26
  -6   0   0  637.69   13.69
   6   0   0  646.47   13.65
  -6   0   0  627.89   13.38
   6   0   0  630.97   13.53
   6   0   0  635.38   13.48
   6   0   0  628.19   13.79
   6   2   0   28.29    0.96
   6   2   0   27.67    1.12
  -6   2   0   28.20    0.83
   6  -2   0   28.93    1.12
   6   2   0   26.23    0.95
   6  -2   0   29.04    1.12
   6  -2   0   27.16    0.92
  -6   2   0   28.69    1.05
   6   2   0   27.33    0.87
   6   4   0   27.08    1.18
   6   4   0   27.34    1.06
   6  -4   0   25.47    1.18
   6  -4   0   25.21    0.96
   6   4   0   28.78    1.03
   6  -6   0  162.17    4.32
   6   6   0  155.75    3.96
   6   6   0  156.38    4.12
   7   1   0    1.28    0.29
   7  -1   0    0.85    0.26
   7  -1   0    0.78    0.20
   7  -1   0    0.96    0.19
   7  -1   0    0.83    0.24
   7   1   0    0.84    0.20
   7   1   0    0.53    0.18
  -7   1   0    1.01    0.18
   7   1   0    0.68    0.20
   7   3   0   95.84    2.56
   7   3   0   90.10    2.75
   7  -3   0   97.72    2.77
   7  -3   0   91.79    2.45
   7   3   0   99.66    2.55
   7   5   0   17.68    0.92
   7   5   0   17.62    0.87
   7   7   0    1.24    0.43
   7   7   0    0.89    0.33
   7  -7   0    1.35    0.48
   8   0   0   18.76    0.82
   8   0   0   17.97    0.86
   8   2   0    0.38    0.20
   8  -2   0    0.35    0.26
   8  -2   0    0.02    0.15
   8   2   0    0.12    0.17
   8   4   0   15.96    0.84
   8  -4   0   15.05    0.98
   8   4   0   15.05    0.84
   8   6   0   18.28    1.07
   8   6   0   17.29    0.97
   9  -1   0    0.05    0.18
   9   1   0    0.07    0.19
   9  -1   0    0.12    0.22
   9  -3   0   45.71    1.79
   9   3   0   41.53    1.88
   9   3   0   45.89    1.58
   9  -5   0    2.77    0.60
   9   5   0    3.27    0.53
   9   5   0    2.90    0.53
  10   0   0  163.59    4.14
  10   2   0    6.46    0.67
  10  -2   0    6.38    0.77
  10  -2   0    5.15    0.57
   0   0   1    0.05    0.03
   0   0  -1    0.08    0.06
   0   0   1    0.04    0.03
   0   0  -1    0.03    0.05
   0   0  -1    0.01    0.04
   0   2   1    1.05    0.13
   0   2   1    0.90    0.12
   0  -2   1    0.96    0.16
   0   2   1    1.17    0.16
   0   2  -1    0.63    0.11
   0   2  -1    1.01    0.09
   0   2  -1    1.12    0.15
   0  -2  -1    0.98    0.13
   0  -2  -1    0.95    0.14
   0  -2   1    0.88    0.14
   0   2  -1    1.15    0.16
   0   4   1   19.70    0.72
   0   4  -1   19.30    0.58
   0   4  -1   19.82    0.73
   0  -4  -1   19.76    0.65
   0   4   1   19.50    0.68
   0  -4   1   20.49    0.76
   0  -4  -1   20.10    0.70
   0   4  -1   20.51    0.80
   0   4   1   21.04    0.74
   0  -6  -1   80.37    2.12
   0   6  -1   79.58    2.22
   0   6   1   81.50    2.26
   0   6   1   81.43    2.23
   0   6  -1   78.30    1.98
   0   6   1   79.34    2.10
   0  -6   1   77.79    2.20
   0   8   1    5.02    0.64
   0   8  -1    3.16    0.51
   0   8   1    4.46    0.51
   0   8   1    3.58    0.58
  -1   1  -1  132.82    2.90
   1  -1  -1  135.28    2.94
  -1  -1   1  131.04    2.90
   1   1   1  138.46    2.82
   1   1   1  133.95    2.84
   1   1   1  134.53    2.88
   1  -1  -1  132.46    2.95
   1   1   1  130.56    2.94
   1  -1   1  132.13    2.90
   1  -1   1  127.70    2.96
  -1   1   1  132.71    2.82
  -1   1   1  136.81    2.88
   1   1  -1  130.25    2.86
  -1  -1  -1  135.13    2.88
   1   1  -1  131.16    2.88
  -1  -1  -1  137.44    2.85
  -1   1   1  125.26    2.89
  -1  -1  -1  131.06    2.90
   1   1  -1  132.40    2.93
   1   3   1   23.19    0.77
   1   3   1   23.48    0.72
  -1   3  -1   24.15    0.75
  -1   3  -1   23.40    0.58
   1  -3  -1   22.97    0.74
  -1  -3   1   23.14    0.74
  -1  -3   1   22.98    0.77
  -1   3  -1   24.70    0.80
   1  -3  -1   23.35    0.76
   1   3   1   23.01    0.71
   1   3   1   23.17    0.74
   1   3  -1   23.91    0.76
   1  -3   1   22.07    0.79
  -1  -3  -1   24.27    0.61
  -1   3   1   24.21    0.71
   1  -3   1   23.07    0.78
   1   3  -1   22.46    0.65
  -1   3   1   24.61    0.76
   1   3  -1   23.78    0.82
  -1  -3  -1   24.05    0.73
  -1   5  -1   41.99    1.47
   1   5   1   46.20    1.42
  -1   5  -1   46.66    1.39
   1  -5  -1   45.29    1.34
   1   5   1   46.25    1.34
   1  -5  -1   47.27    1.36
  -1   5  -1   45.21    1.16
   1   5   1   50.14    1.47
  -1  -5   1   47.17    1.37
  -1  -5  -1   46.78    1.33
   1   5  -1   46.59    1.52
  -1   5   1   45.44    1.42
  -1   5   1   45.71    1.32
   1  -5   1   44.59    1.44
  -1   5   1   44.05    1.35
   1   5  -1   46.66    1.41
   1  -5   1   47.04    1.47
   1   5  -1   47.47    1.23
   1  -7  -1   31.86    1.14
   1   7   1   32.17    1.29
   1   7   1   30.10    1.26
  -1   7  -1   31.18    1.23
   1   7   1   30.61    1.13
  -1   7   1   31.95    1.30
  -1   7   1   30.76    1.22
  -1   7   1   32.91    1.14
   1   7  -1   29.03    1.22
   1  -7   1   33.61    1.30
   2   0   1    0.12    0.07
  -2   0  -1    0.01    0.06
   2   0  -1    0.11    0.04
   2   0   1    0.04    0.07
  -2   0   1    0.08    0.07
   2   0  -1   -0.01    0.06
   2   0   1    0.22    0.09
   2   0  -1    0.03    0.06
   2   0   1    0.02    0.04
   2   2   1  669.74   13.77
  -2   2  -1  643.61   13.72
   2  -2  -1  658.74   13.78
   2  -2  -1  645.37   13.82
  -2  -2   1  636.32   13.75
   2   2   1  658.05   13.72
   2   2   1  672.22   13.82
   2   2   1  667.83   13.68
  -2   2  -1  629.25   13.75
  -2   2   1  647.90   13.59
   2   2  -1  634.99   13.84
   2  -2   1  665.21   13.56
   2  -2   1  652.87   13.86
   2   2  -1  652.21   13.72
  -2   2   1  644.44   13.76
   2  -2   1  669.30   13.81
   2   2  -1  638.26   13.68
   2   2  -1  664.40   13.71
  -2  -2  -1  644.56   13.72
  -2  -4   1  216.03    4.64
  -2   4  -1  203.04    4.79
   2   4   1  203.83    4.77
  -2  -4   1  208.88    4.75
   2  -4  -1  201.40    4.70
  -2   4  -1  212.39    4.70
   2   4   1  210.55    4.76
  -2   4  -1  208.77    4.44
   2   4   1  207.17    4.66
   2  -4  -1  208.74    4.75
   2  -4   1  206.35    4.83
  -2   4   1  205.48    4.61
   2   4  -1  210.19    4.86
  -2   4   1  213.49    4.76
   2   4  -1  201.08    4.57
   2   4  -1  207.01    4.73
   2  -4   1  202.49    4.44
   2  -6  -1    0.03    0.13
   2   6   1    0.01    0.18
   2  -6  -1    0.21    0.17
  -2   6  -1    0.14    0.18
   2   6   1    0.05    0.14
   2   6   1   -0.07    0.17
  -2   6   1    0.24    0.18
  -2   6   1    0.23    0.16
   2   6  -1    0.14    0.13
  -2   6   1    0.20    0.19
   2  -6   1    0.17    0.21
   2   6  -1    0.01    0.17
   2   8   1   70.95    2.09
  -2   8  -1   65.70    2.20
   2  -8  -1   71.18    2.08
   2   8   1   72.87    2.36
   2   8   1   70.04    2.31
  -2   8   1   70.37    2.06
  -2   8   1   69.51    2.33
   2   8  -1   71.28    2.28
  -3  -1   1  648.84   13.81
   3   1   1  661.32   13.85
  -3   1  -1  659.59   13.76
   3  -1  -1  648.33   13.87
   3  -1  -1  665.32   13.78
   3   1   1  647.36   13.72
   3   1   1  661.19   13.81
   3   1   1  654.44   13.83
   3  -1   1  653.09   13.64
   3   1  -1  650.42   13.76
   3  -1   1  644.08   13.87
   3   1  -1  672.12   13.69
   3  -1   1  680.27   13.86
  -3   1   1  644.92   13.81
  -3  -1  -1  657.02   13.77
   3   1  -1  650.02   13.83
   3   1  -1  613.92   13.85
   3   3   1    0.70    0.17
   3  -3  -1    0.63    0.17
  -3   3  -1    0.67    0.17
  -3   3  -1    0.85    0.17
   3   3   1    0.98    0.17
   3   3   1    0.52    0.17
  -3  -3   1    0.70    0.15
   3  -3  -1    0.44    0.16
   3   3  -1    0.71    0.15
   3   3  -1    0.72    0.15
   3  -3   1    0.81    0.12
   3   3  -1    0.91    0.14
   3   3  -1    0.85    0.21
  -3   3   1    0.75    0.12
   3  -3   1    0.52    0.17
   3  -3   1    0.58    0.19
  -3   3   1    0.70    0.18
  -3   5  -1  330.06    7.19
   3  -5  -1  318.23    7.19
   3  -5  -1  326.07    7.32
   3   5   1  316.40    7.32
   3   5   1  317.24    7.15
   3   5   1  329.08    7.33
   3  -5   1  317.61    7.38
   3   5  -1  332.75    7.28
   3  -5   1  323.01    7.42
  -3   5   1  318.57    7.30
   3   5  -1  314.56    7.08
   3   5  -1  324.49    7.45
  -3   5   1  328.14    7.08
   3  -7  -1   52.55    1.67
   3   7   1   54.42    1.87
   3   7   1   53.70    1.68
   3   7   1   57.30    1.93
  -3   7  -1   51.39    1.74
   3  -7  -1   51.71    1.78
   3   7  -1   53.79    1.61
  -3   7   1   52.89    1.64
   3   7  -1   55.69    1.84
  -3   7   1   54.89    1.87
   3  -7   1   51.62    1.89
   4   0   1    0.02    0.07
   4   0  -1    0.07    0.09
   4   0   1    0.01    0.11
  -4   0   1    0.05    0.09
   4   0  -1    0.01    0.05
   4   0   1    0.06    0.08
   4   0  -1    0.14    0.11
   4   0  -1    0.08    0.11
  -4   0  -1    0.00    0.07
   4   2   1  164.25    3.77
   4  -2  -1  162.13    3.69
   4  -2  -1  161.40    3.82
  -4   2  -1  168.02    3.65
  -4   2  -1  158.46    3.69
   4   2   1  162.31    3.78
   4   2   1  163.73    3.47
  -4  -2   1  157.59    3.72
   4   2   1  162.02    3.64
   4  -2   1  160.08    3.84
   4   2  -1  153.14    3.67
  -4   2   1  153.06    3.40
  -4  -2  -1  159.08    3.64
  -4   2   1  160.86    3.75
   4   2  -1  160.56    3.66
   4  -2   1  167.29    3.83
   4  -2   1  160.10    3.51
   4   2  -1  161.10    3.63
   4   2  -1  158.91    3.81
  -4  -4   1   99.99    2.45
   4  -4  -1   96.32    2.60
   4   4   1   93.43    2.56
   4  -4  -1   97.25    2.49
   4   4   1  100.67    2.59
   4   4   1   95.49    2.43
  -4   4  -1  100.78    2.43
  -4  -4   1   95.57    2.50
   4   4  -1   91.90    2.56
   4   4  -1   98.59    2.67
  -4   4   1   97.83    2.57
   4  -4   1   96.47    2.61
   4   4  -1   98.85    2.50
   4  -4   1   95.54    2.66
   4   4  -1   92.25    2.38
   4  -6  -1   13.31    0.70
   4   6   1   15.20    0.84
  -4   6  -1   15.11    0.75
   4   6   1   15.33    0.74
   4   6   1   13.50    0.82
   4  -6  -1   14.55    0.84
  -4   6   1   13.32    0.81
   4   6  -1   13.70    0.67
   4  -6   1   14.70    0.90
   4   6  -1   13.23    0.77
   4   8   1   32.94    1.53
   4   8   1   32.17    1.50
   4   8   1   33.93    1.32
  -4   8  -1   32.25    1.37
   4  -8   1   33.76    1.56
   4   8  -1   31.78    1.42
   5  -1  -1    5.99    0.26
   5   1   1    6.08    0.44
   5   1   1    5.86    0.34
   5   1   1    5.35    0.33
   5   1   1    6.65    0.42
   5  -1  -1    6.27    0.38
   5  -1  -1    5.49    0.41
  -5   1  -1    5.75    0.35
  -5  -1   1    5.81    0.40
   5  -1  -1    6.25    0.44
   5  -1   1    6.28    0.43
   5   1  -1    5.74    0.43
  -5   1   1    6.46    0.42
   5  -1   1    5.71    0.31
  -5  -1  -1    5.94    0.35
   5   1  -1    5.87    0.38
   5   1  -1    5.53    0.36
   5  -1   1    5.91    0.44
   5   1  -1    5.80    0.30
   5   3   1   34.99    1.11
   5  -3  -1   33.07    1.12
  -5   3  -1   34.33    1.08
   5   3   1   37.65    1.27
   5   3   1   35.68    1.21
  -5  -3   1   36.11    1.17
   5  -3  -1   34.92    1.27
   5  -3   1   35.34    1.30
   5   3  -1   35.68    1.02
   5  -3   1   35.28    0.99
   5   3  -1   32.68    1.09
  -5   3   1   34.55    1.21
   5  -3   1   34.75    1.28
   5   3  -1   36.25    1.12
   5   5   1    2.49    0.36
   5   5   1    2.60    0.44
   5  -5  -1    2.08    0.34
  -5   5  -1    2.46    0.34
   5   5   1    2.19    0.40
   5  -5  -1    2.25    0.43
   5  -5   1    1.93    0.41
   5   5  -1    2.55    0.35
  -5   5   1    2.78    0.47
   5   5  -1    2.20    0.36
   5   7   1   24.05    1.08
   5   7   1   25.69    1.26
   5  -7  -1   25.08    1.26
  -5   7  -1   25.24    1.10
   5   7   1   23.51    1.23
   5   7  -1   26.31    1.07
   5  -7   1   23.84    1.29
   5   7  -1   24.44    1.18
   6   0   1    0.17    0.15
  -6   0  -1    0.22    0.12
   6   0  -1    0.12    0.13
   6   0  -1    0.13    0.14
   6   0   1    0.15    0.12
   6   0   1    0.29    0.18
  -6   0   1    0.10    0.16
   6   0   1    0.16    0.13
   6  -2  -1   10.37    0.65
  -6  -2   1   10.52    0.59
  -6   2  -1    9.69    0.51
   6   2   1   10.39    0.59
   6   2   1   10.53    0.64
   6  -2  -1    9.70    0.54
   6   2   1   11.27    0.54
   6   2  -1   10.25    0.55
   6   2  -1   10.17    0.48
   6  -2   1   10.50    0.66
   6  -2   1    9.95    0.46
   6  -2   1    9.72    0.63
  -6   2   1   10.15    0.62
  -6  -2  -1   11.14    0.52
   6   2  -1   10.87    0.55
   6  -4  -1   13.84    0.83
   6  -4  -1   13.41    0.71
   6   4   1   14.57    0.71
  -6   4  -1   13.80    0.65
   6   4   1   13.64    0.79
   6   4   1   14.64    0.79
   6  -4   1   12.91    0.84
  -6   4   1   13.53    0.78
   6   4  -1   13.48    0.70
   6   4  -1   13.90    0.69
   6  -6  -1   20.41    1.13
   6   6   1   21.06    1.11
   6   6   1   19.62    0.96
   6   6   1   20.12    1.07
  -6   6  -1   17.46    0.88
   6  -6  -1   20.30    0.95
   6   6  -1   19.41    1.00
   6  -6   1   19.62    1.16
   6   6  -1   20.50    0.94
   7   1   1  125.62    3.16
  -7   1  -1  123.70    3.00
   7   1   1  118.09    3.02
   7   1   1  122.75    3.32
   7  -1  -1  125.38    3.12
   7  -1  -1  127.16    3.27
  -7   1   1  124.57    3.20
   7  -1   1  124.14    3.23
   7  -1   1  127.29    3.34
   7  -1   1  122.84    2.98
  -7  -1  -1  123.79    3.01
   7   1  -1  121.22    3.10
   7   1  -1  123.64    3.13
   7  -3  -1   -0.03    0.20
   7   3   1    0.25    0.19
   7   3   1   -0.04    0.14
  -7   3  -1    0.09    0.16
   7  -3  -1    0.03    0.16
   7   3   1    0.10    0.20
   7   3  -1    0.01    0.13
   7  -3   1    0.12    0.21
   7  -3   1   -0.24    0.17
   7   3  -1    0.10    0.15
  -7   3   1   -0.01    0.21
   7   5   1   73.58    2.42
   7   5   1   77.48    2.41
   7  -5  -1   76.65    2.50
   7   5   1   81.87    2.28
   7  -5  -1   72.70    2.24
   7   5  -1   79.73    2.25
   7  -5   1   71.70    2.51
   7   5  -1   73.43    2.25
  -8   0  -1    0.09    0.14
   8   0  -1    0.53    0.23
   8   0   1    0.08    0.17
   8   0   1    0.01    0.22
   8   0   1    0.11    0.13
   8   0   1    0.09    0.17
   8   0  -1    0.10    0.16
  -8   2  -1  210.87    4.84
   8  -2  -1  201.68    5.00
   8   2   1  202.56    5.25
   8   2   1  212.12    5.07
   8  -2  -1  210.87    5.23
   8   2   1  212.76    4.96
   8  -2   1  204.47    5.21
   8   2  -1  219.81    5.02
   8  -2   1  208.72    5.30
   8  -4  -1   83.35    2.45
   8   4   1   82.64    2.64
   8  -4  -1   86.40    2.69
   8   4   1   86.03    2.43
   8   4   1   82.86    2.55
   8   4  -1   86.65    2.43
   8  -4   1   84.75    2.74
   8   4  -1   76.27    2.77
   8   6   1    1.19    0.50
   8   6   1    0.14    0.24
   8  -6  -1    0.82    0.43
   8   6   1    0.82    0.37
   8  -6   1    0.19    0.39
   8   6  -1    0.24    0.29
   8   6  -1    0.70    0.31
   9   1   1   74.31    2.50
   9   1   1   74.95    2.19
   9  -1  -1   77.44    2.42
   9  -1  -1   80.89    2.31
   9   1   1   75.40    2.26
   9   1  -1   73.55    2.26
   9  -1   1   77.76    2.22
  -9  -1  -1   78.72    2.12
   9  -1   1   77.23    2.37
   9   3   1    1.38    0.34
   9   3   1    1.23    0.38
   9  -3  -1    2.19    0.42
   9   3   1    1.22    0.38
   9  -3  -1    2.02    0.47
   9   3  -1    1.82    0.37
   9  -3   1    1.67    0.45
  10   0  -1   -0.10    0.21
  10   0  -1    0.08    0.25
  10   0   1   -0.03    0.18
  10   2   1    6.27    0.63
  10  -2  -1    6.14    0.78
  10  -2  -1    5.66    0.66
  10  -2   1    5.14    0.69
  10   2  -1    5.69    0.63
   0   0  -2  953.77   20.12
   0   0  -2  937.07   20.12
   0   0   2  959.12   19.97
   0   0   2  943.66   19.97
   0   0  -2 1000.00   20.28
   0   2  -2  168.65    3.75
   0   2  -2  168.71    3.56
   0   2   2  165.78    3.58
   0  -2  -2  157.70    3.67
   0   2   2  167.53    3.76
   0   2  -2  162.02    3.81
   0  -2   2  166.55    3.86
   0  -2  -2  174.80    3.79
   0  -2   2  172.38    3.77
   0   2   2  159.38    3.59
   0  -2  -2  175.98    3.78
   0   4   2  199.94    4.65
   0  -4   2  205.09    4.78
   0  -4  -2  197.25    4.66
   0   4   2  206.18    4.68
   0  -4  -2  200.76    4.54
   0  -4   2  209.50    4.74
   0   4   2  207.81    4.56
   0   4  -2  200.87    4.66
   0  -6  -2  164.43    4.02
   0   6   2  164.72    4.00
   0  -6   2  165.71    4.16
   0  -6   2  169.11    4.61
   0   6   2  162.66    3.99
   0   6   2  158.24    4.05
   0   6  -2  165.50    4.06
   0   8  -2   15.81    0.95
   0   8   2   14.68    0.92
   0   8   2   15.14    0.87
   0   8   2   14.20    0.93
   0  -8  -2   16.15    0.88
   1  -1  -2  126.26    2.82
   1  -1  -2  134.16    2.99
  -1  -1   2  123.07    2.93
  -1  -1   2  128.90    2.90
  -1   1  -2  130.18    2.93
  -1   1  -2  130.33    3.00
  -1   1  -2  132.65    2.77
   1   1   2  133.41    2.91
   1  -1  -2  135.45    3.05
  -1  -1  -2  130.07    2.91
  -1  -1  -2  128.00    2.92
  -1   1   2  133.76    2.82
   1  -1   2  131.68    2.89
  -1  -1  -2  129.55    2.94
   1   1  -2  128.26    2.88
   1   1  -2  126.95    3.02
   1   1  -2  127.89    2.87
  -1   1   2  125.33    2.84
   1  -1   2  130.12    2.89
   1  -1   2  128.54    3.04
   1   3   2  297.69    6.38
  -1   3  -2  290.68    6.38
   1   3   2  287.73    6.44
   1  -3  -2  300.93    6.45
   1   3   2  289.89    6.24
  -1  -3   2  293.39    6.44
  -1  -3   2  292.28    6.46
   1  -3  -2  292.25    6.39
   1   3   2  284.65    6.24
  -1   3   2  292.25    6.28
   1   3  -2  290.62    6.37
  -1   3   2  291.16    6.31
   1  -3   2  290.48    6.53
   1   3  -2  285.20    6.19
   1  -3   2  281.76    6.43
  -1  -3  -2  298.93    6.25
  -1   3   2  272.90    6.29
  -1  -3  -2  290.52    6.38
   1   3  -2  293.21    6.41
   1  -5  -2   54.74    1.63
   1   5   2   52.85    1.57
  -1   5  -2   55.93    1.65
   1   5   2   55.06    1.70
  -1  -5   2   54.45    1.70
   1   5   2   55.62    1.62
  -1  -5   2   55.29    1.69
   1  -5  -2   54.02    1.56
  -1   5   2   55.94    1.60
   1  -5   2   57.24    1.79
  -1   5   2   54.43    1.59
  -1   5   2   53.80    1.61
  -1  -5  -2   55.06    1.61
   1   5  -2   54.56    1.63
   1  -5   2   57.68    1.75
   1   7   2   25.08    1.08
   1  -7  -2   24.13    1.06
   1   7   2   24.11    1.06
  -1   7  -2   25.14    1.12
   1   7   2   22.71    1.15
  -1   7   2   25.31    1.06
  -1  -7  -2   25.31    1.06
   1  -7   2   24.99    1.21
  -1   7   2   25.14    1.10
  -1   7   2   27.42    1.35
   1   7  -2   24.84    1.12
   2   0   2   24.26    0.79
   2   0   2   25.37    0.68
   2   0  -2   24.38    0.74
  -2   0   2   22.46    0.75
  -2   0  -2   25.50    0.77
   2   0   2   23.86    0.65
  -2   0  -2   24.50    0.75
   2   0   2   24.10    0.64
   2   0  -2   24.49    0.62
  -2   0   2   24.71    0.73
   2   0  -2   24.03    0.84
   2  -2  -2   38.33    1.14
   2   2   2   38.01    1.07
   2   2   2   37.48    1.17
   2   2   2   38.07    1.00
  -2  -2   2   40.65    1.13
  -2   2  -2   38.26    1.10
   2  -2  -2   38.15    1.17
   2   2   2   37.56    1.01
   2   2   2   38.03    0.96
   2  -2   2   39.37    1.14
  -2  -2  -2   39.90    1.10
   2   2  -2   39.57    1.05
   2   2  -2   38.70    1.14
  -2  -2  -2   38.42    1.07
  -2   2   2   36.96    1.08
   2   2  -2   39.76    1.03
  -2  -2  -2   40.10    1.00
  -2   2   2   36.89    0.94
  -2   2   2   41.04    1.06
   2  -2   2   39.50    1.23
  -2   4  -2    0.59    0.18
   2   4   2    1.15    0.22
  -2  -4   2    1.02    0.23
  -2  -4   2    1.47    0.27
   2  -4  -2    0.97    0.23
   2  -4  -2    1.16    0.24
   2   4   2    0.91    0.24
   2   4   2    0.97    0.20
  -2   4   2    1.37    0.22
   2   4  -2    1.00    0.20
   2   4  -2    0.55    0.18
   2   4  -2    1.18    0.18
   2  -4   2    0.92    0.26
  -2   4   2    1.17    0.23
   2  -4   2    1.35    0.31
  -2  -4  -2    1.22    0.22
  -2  -6   2   15.23    0.83
  -2   6  -2   14.62    0.76
   2   6   2   14.49    0.75
   2   6   2   13.62    0.74
   2  -6  -2   14.86    0.76
   2   6   2   14.80    0.84
   2  -6  -2   15.09    0.75
   2  -6   2   20.56    1.27
   2  -6   2   15.10    0.91
  -2   6   2   13.82    0.76
   2   6  -2   15.52    0.80
  -2   6   2   16.17    0.77
   2  -8  -2   47.12    1.69
   2   8   2   50.89    1.92
   2   8   2   49.77    1.71
   2   8   2   47.34    1.74
  -2   8  -2   46.92    1.73
  -2   8   2   46.07    1.76
   2   8  -2   47.56    1.78
  -2   8   2   44.05    1.63
   2  -8   2   47.92    1.91
   3  -1  -2    0.19    0.11
  -3  -1   2    0.11    0.12
   3  -1  -2    0.10    0.13
   3   1   2    0.10    0.07
  -3   1  -2    0.28    0.13
   3   1   2    0.13    0.09
   3   1   2    0.17    0.10
   3   1   2    0.07    0.09
  -3  -1  -2    0.03    0.10
   3   1  -2    0.14    0.07
   3  -1   2    0.02    0.10
   3   1  -2    0.07    0.11
   3   1  -2    0.02    0.09
  -3   1   2    0.09    0.11
   3  -1   2    0.23    0.14
  -3   1   2    0.17    0.13
   3  -1   2    0.15    0.05
   3  -1   2    0.33    0.13
   3  -3  -2    3.08    0.38
   3   3   2    3.19    0.28
  -3   3  -2    2.82    0.31
   3   3   2    3.57    0.43
  -3  -3   2    2.48    0.36
   3  -3  -2    3.15    0.36
   3   3   2    3.09    0.32
  -3   3   2    2.51    0.31
   3   3  -2    3.44    0.33
   3  -3   2    3.10    0.41
   3   3  -2    2.91    0.28
   3   3  -2    3.04    0.30
   3  -3   2    3.25    0.43
  -3  -3  -2    3.71    0.35
   3   5   2   53.42    1.74
   3  -5  -2   51.33    1.64
  -3  -5   2   51.23    1.67
   3   5   2   53.67    1.58
  -3  -5   2   51.61    1.57
   3  -5  -2   51.32    1.62
  -3   5  -2   52.43    1.60
   3   5   2   50.47    1.56
  -3   5   2   51.84    1.60
   3  -5   2   50.95    1.79
   3  -5   2   50.66    1.74
   3   5  -2   52.29    1.60
   3   5  -2   51.61    1.45
   3   7   2    2.21    0.48
   3   7   2    2.38    0.40
   3   7   2    2.23    0.44
   3  -7  -2    2.06    0.38
  -3   7  -2    2.35    0.43
  -3   7   2    1.79    0.34
   3   7  -2    2.81    0.50
   3  -7   2    2.31    0.52
  -3   7   2    2.59    0.45
   4   0   2  156.31    3.75
   4   0   2  159.74    3.55
   4   0   2  166.26    3.75
   4   0  -2  159.56    3.83
   4   0  -2  156.93    3.70
  -4   0  -2  163.45    3.72
  -4   0   2  162.76    3.75
   4   2   2   47.42    1.47
   4   2   2   48.97    1.37
   4  -2  -2   47.53    1.40
   4   2   2   46.80    1.26
  -4   2  -2   49.63    1.36
  -4  -2   2   46.69    1.41
   4   2   2   46.97    1.30
   4  -2  -2   47.23    1.49
  -4   2   2   47.21    1.38
   4  -2   2   47.42    1.52
   4   2  -2   46.11    1.40
   4  -2   2   48.04    1.47
   4   2  -2   47.21    1.34
   4   2  -2   45.69    1.24
  -4  -2  -2   47.02    1.36
   4   4   2   23.45    0.88
   4   4   2   22.21    0.99
   4  -4  -2   20.97    0.91
  -4  -4   2   22.38    0.94
  -4  -4   2   24.36    0.89
   4   4   2   24.29    0.91
  -4   4  -2   23.53    0.90
   4  -4  -2   23.41    1.00
  -4   4   2   22.98    0.93
   4   4  -2   22.22    0.82
   4   4  -2   22.85    0.87
   4  -4   2   21.83    1.01
   4  -4   2   22.30    1.06
   4   4  -2   24.61    0.86
   4  -6  -2   34.71    1.31
   4   6   2   37.22    1.35
   4   6   2   36.40    1.48
  -4   6  -2   34.64    1.30
   4   6   2   36.36    1.29
   4  -6  -2   34.59    1.39
   4   6  -2   35.55    1.19
   4  -6   2   33.48    1.52
   4   6  -2   36.90    1.36
  -4   6   2   34.42    1.36
   5   1   2  142.75    3.38
   5   1   2  145.24    3.33
   5   1   2  146.76    3.57
   5   1   2  153.88    3.52
   5  -1  -2  149.37    3.49
  -5   1  -2  143.73    3.45
   5  -1  -2  142.05    3.57
  -5  -1   2  139.67    3.49
   5  -1   2  138.73    3.55
  -5   1   2  141.56    3.48
   5   1  -2  142.90    3.43
   5  -1   2  139.96    3.20
  -5  -1  -2  148.36    3.44
   5   1  -2  141.89    3.55
   5  -1   2  147.02    3.57
   5  -3  -2  298.86    6.88
   5  -3  -2  300.36    6.76
   5   3   2  293.96    6.85
  -5   3  -2  302.15    6.66
   5   3   2  289.89    6.61
   5   3   2  301.29    6.73
  -5  -3   2  299.87    6.78
  -5   3   2  300.48    6.74
   5  -3   2  296.16    6.90
   5   3  -2  299.57    6.65
   5   3  -2  289.94    6.65
  -5  -3  -2  287.90    6.66
   5  -3   2  308.31    6.99
   5   3  -2  292.19    6.56
   5   5   2   26.39    1.20
   5   5   2   26.21    1.10
   5   5   2   24.16    1.01
   5  -5  -2   25.62    1.09
   5  -5  -2   24.75    1.16
  -5   5  -2   26.15    1.04
   5   5  -2   26.84    1.00
   5  -5   2   24.91    1.26
   5   5  -2   26.57    1.04
  -5   5   2   26.27    1.12
   5  -5   2   25.02    1.22
  -5   7  -2   39.33    1.53
   5   7   2   41.13    1.54
   5   7   2   42.84    1.63
   5   7   2   43.90    1.77
   5  -7  -2   41.50    1.68
   5  -7  -2   40.13    1.52
  -5   7   2   39.15    1.61
   5   7  -2   42.76    1.62
   5  -7   2   39.69    1.81
   6   0   2  293.09    6.64
   6   0  -2  294.39    6.64
  -6   0   2  281.03    6.57
   6   0   2  278.99    6.30
  -6   0  -2  292.91    6.48
   6   0   2  283.89    6.53
   6   0  -2  292.10    6.52
   6   2   2   66.16    2.04
   6   2   2   64.97    1.83
  -6  -2   2   68.30    2.01
   6  -2  -2   66.27    1.96
   6  -2  -2   69.63    2.10
   6   2   2   69.67    2.01
  -6   2  -2   69.53    1.93
  -6  -2  -2   67.64    1.91
   6   2  -2   65.56    1.90
   6   2  -2   66.25    1.97
  -6   2   2   67.17    2.00
   6  -2   2   69.25    2.12
   6  -2   2   71.70    2.13
   6   4   2   58.39    1.83
   6   4   2   57.80    1.73
   6  -4  -2   58.24    1.83
   6   4   2   56.51    1.91
  -6   4  -2   53.67    1.70
   6  -4  -2   57.56    1.94
   6  -4   2   54.81    1.99
   6   4  -2   55.65    1.68
   6  -4   2   57.52    2.04
  -6   4   2   55.56    1.82
   6   4  -2   58.51    1.73
   6  -6  -2   79.36    2.58
   6   6   2   77.87    2.36
  -6   6  -2   78.87    2.35
   6  -6  -2   78.30    2.40
   6   6   2   78.77    2.60
   6   6   2   78.55    2.46
   6   6  -2   83.70    2.40
   6   6  -2   80.60    2.29
  -6   6   2   77.40    2.49
   6  -6   2   81.27    2.75
   7  -1  -2    5.50    0.55
   7  -1  -2    7.15    0.59
   7   1   2    6.45    0.56
  -7  -1   2    6.91    0.54
   7   1   2    6.06    0.43
   7   1   2    7.07    0.67
  -7   1  -2    7.72    0.51
  -7  -1  -2    6.71    0.49
   7   1  -2    6.84    0.56
   7  -1   2    6.25    0.68
   7   1  -2    6.31    0.49
  -7   1   2    6.24    0.54
   7  -1   2    5.74    0.63
   7   3   2   30.60    1.30
   7  -3  -2   30.61    1.34
  -7   3  -2   30.20    1.16
   7   3   2   30.84    1.13
   7  -3  -2   32.73    1.26
   7   3   2   30.02    1.26
   7  -3   2   31.87    1.40
   7   3  -2   31.52    1.18
  -7   3   2   29.23    1.26
   7  -3   2   30.33    1.38
   7   5   2   39.07    1.44
   7   5   2   38.17    1.60
  -7   5  -2   36.06    1.37
   7  -5  -2   34.68    1.43
   7   5   2   37.75    1.50
   7  -5  -2   35.49    1.58
   7   5  -2   37.27    1.38
   7  -5   2   38.48    1.72
  -7   5   2   36.01    1.50
  -8   0  -2    0.86    0.27
   8   0  -2    1.08    0.32
  -8   0   2    0.64    0.26
   8   0   2    0.43    0.26
   8   0   2    1.02    0.34
   8   0  -2    0.86    0.27
   8   2   2    8.05    0.78
   8   2   2    8.82    0.57
   8   2   2    8.01    0.67
   8  -2  -2    7.63    0.70
  -8   2  -2    8.04    0.58
   8  -2  -2    8.22    0.63
   8  -2   2    8.35    0.74
   8   2  -2    9.23    0.64
  -8  -2  -2    9.11    0.59
   8   2  -2    8.50    0.64
  -8   2   2    6.25    0.67
   8  -2   2    8.23    0.71
   8  -4  -2    1.54    0.39
   8   4   2    2.02    0.49
   8   4   2    2.45    0.53
  -8   4  -2    1.73    0.39
   8  -4  -2    2.21    0.50
   8   4   2    1.59    0.35
  -8   4   2    1.82    0.46
   8   4  -2    1.77    0.38
   8  -4   2    1.56    0.44
   9  -1  -2    5.42    0.67
   9   1   2    6.33    0.63
   9   1   2    5.95    0.68
  -9   1  -2    5.31    0.58
   9   1   2    7.00    0.86
   9  -1  -2    7.35    0.74
   9   1  -2    6.15    0.65
   9  -1   2    5.45    0.71
   9   1  -2    4.70    0.63
   9  -1   2    6.68    0.86
  -9  -1  -2    6.01    0.60
   9  -1   2    4.83    0.60
   9   3   2   14.63    0.96
  -9   3  -2   12.93    1.04
   9  -3  -2   15.27    1.04
   9   3   2   17.18    1.03
   9   3   2   15.23    0.85
   9  -3  -2   16.05    0.96
   9  -3   2   14.52    1.05
   9   3  -2   16.65    0.93
  10   0  -2   85.79    2.66
  10   0   2   86.28    2.69
 -10   0  -2   91.17    2.55
  10   0   2   88.82    2.93
  10   0  -2   86.31    2.77
  10  -2  -2   18.11    1.05
  10   2   2   19.04    1.17
  10   2   2   17.63    1.09
  10   2   2   18.74    0.94
  10  -2  -2   18.77    1.16
  10  -2   2   18.96    1.16
  10   2  -2   17.58    1.01
   0   0  -3    0.64    0.18
   0   0  -3    0.05    0.09
   0   0   3    0.00    0.07
   0   0  -3   -0.01    0.08
   0   0   3    0.02    0.07
   0  -2   3    1.58    0.31
   0  -2   3    0.97    0.22
   0  -2  -3    1.10    0.18
   0   2   3    1.38    0.24
   0  -2  -3    1.28    0.23
   0   2  -3    1.65    0.25
   0  -2  -3    1.05    0.21
   0   2  -3    1.64    0.29
   0   2  -3    1.12    0.20
   0   4  -3   16.36    0.73
   0  -4   3   15.09    0.77
   0  -4  -3   16.46    0.68
   0  -4   3   15.55    0.83
   0  -4  -3   16.42    0.74
   0   4   3   15.25    0.72
   0   4   3   15.75    0.59
   0   4   3   14.83    0.73
   0  -6  -3   30.84    1.20
   0  -6   3   31.41    1.34
   0   6  -3   28.66    1.18
   0  -6   3   28.85    1.32
   0   6   3   28.32    1.07
   0   6   3   28.54    1.18
  -1   1  -3   51.56    1.49
  -1   1  -3   47.86    1.20
  -1   1  -3   48.60    1.35
   1  -1  -3   50.28    1.25
  -1  -1   3   49.25    1.31
   1   1   3   49.80    1.33
   1   1   3   48.57    1.48
   1  -1  -3   50.60    1.40
   1  -1  -3   51.32    1.47
  -1  -1  -3   47.30    1.41
  -1   1   3   47.65    1.22
   1  -1   3   47.96    1.26
   1   1  -3   50.08    1.31
  -1  -1  -3   50.69    1.34
   1  -1   3   49.42    1.54
   1   1  -3   50.27    1.30
   1  -1   3   50.15    1.30
  -1  -1  -3   50.40    1.34
  -1   1   3   51.96    1.20
   1   1  -3   48.55    1.49
   1   3   3    4.91    0.26
  -1   3  -3    5.98    0.41
   1  -3  -3    5.45    0.43
  -1  -3   3    5.66    0.44
  -1  -3   3    5.37    0.49
   1   3   3    5.15    0.39
   1  -3  -3    4.99    0.40
   1   3   3    5.26    0.42
  -1  -3  -3    5.31    0.36
  -1  -3  -3    5.32    0.36
   1  -3   3    5.51    0.44
   1  -3   3    5.95    0.51
   1   3  -3    5.04    0.43
  -1   3   3    5.73    0.31
  -1   3   3    5.61    0.37
  -1  -3  -3    4.68    0.38
   1   3  -3    5.51    0.38
  -1   5  -3   13.84    0.72
  -1  -5   3   13.84    0.82
   1   5   3   15.55    0.82
  -1  -5   3   14.28    0.81
   1   5   3   12.58    0.71
   1   5   3   13.43    0.61
   1  -5  -3   14.10    0.73
  -1   5   3   13.31    0.64
  -1   5   3   12.84    0.70
  -1  -5  -3   14.31    0.74
   1  -5   3   12.45    0.84
   1   5  -3   13.28    0.71
   1  -5   3   13.27    0.82
   1   7   3   32.05    1.24
   1  -7  -3   30.87    1.29
  -1  -7   3   33.27    1.50
  -1   7  -3   30.17    1.31
   1   7   3   31.62    1.33
  -1   7   3   32.11    1.31
   1   7  -3   33.11    1.36
  -1  -7  -3   31.81    1.30
  -1   7   3   31.88    1.27
   1  -7   3   30.67    1.49
   2   0   3    0.20    0.10
   2   0  -3    0.01    0.11
  -2   0  -3    0.01    0.10
   2   0   3    0.06    0.07
   2   0  -3    0.07    0.14
   2   0   3    0.07    0.09
  -2   0  -3    0.01    0.07
  -2   0   3    0.06    0.10
   2   0   3   -0.04    0.12
  -2   0  -3    0.01    0.11
   2   0  -3    0.04    0.07
   2   2   3  275.26    6.29
   2   2   3  286.89    6.26
   2  -2  -3  277.27    6.41
  -2  -2   3  267.63    6.27
  -2   2  -3  285.71    6.29
   2  -2  -3  283.41    6.35
   2   2   3  284.31    6.38
   2   2  -3  277.69    6.18
   2   2  -3  276.65    6.43
  -2  -2  -3  288.98    6.25
  -2  -2  -3  288.11    6.24
   2  -2   3  290.37    6.32
   2  -2   3  286.49    6.51
   2   2  -3  277.67    6.16
  -2   2   3  291.92    6.12
  -2  -2  -3  284.78    6.27
   2   4   3  130.09    3.04
   2  -4  -3  132.42    3.33
  -2   4  -3  130.41    3.26
   2   4   3  131.94    3.27
   2  -4  -3  132.00    3.30
  -2  -4   3  128.87    3.36
  -2  -4   3  134.80    3.42
   2   4   3  133.87    3.36
   2  -4   3  129.68    3.40
   2   4  -3  127.59    3.20
  -2  -4  -3  125.96    3.23
   2  -4   3  132.01    3.52
   2   4  -3  131.61    3.31
  -2   4   3  127.58    3.12
  -2  -6   3    1.96    0.48
   2   6   3    2.95    0.44
   2   6   3    2.02    0.35
   2  -6  -3    1.24    0.30
  -2   6  -3    1.35    0.33
  -2  -6   3    1.93    0.42
   2   6   3    1.96    0.42
  -2  -6  -3    1.93    0.36
   2   6  -3    1.76    0.38
  -2   6   3    1.62    0.32
   2  -6   3    1.35    0.44
  -2   6   3    1.95    0.36
   2  -6   3    1.78    0.51
  -3   1  -3  326.39    7.11
   3   1   3  317.64    6.85
   3   1   3  323.60    6.96
   3  -1  -3  320.39    7.13
   3   1   3  316.61    7.12
   3   1   3  317.73    6.89
   3  -1  -3  323.06    7.26
  -3  -1   3  321.08    7.07
  -3  -1  -3  329.04    7.09
   3   1  -3  313.27    6.87
   3  -1   3  318.30    7.06
   3   1  -3  326.46    7.23
   3  -1   3  312.80    7.25
  -3   1   3  318.89    6.98
   3   1  -3  327.54    7.05
  -3  -3   3    3.56    0.45
   3  -3  -3    2.26    0.34
   3   3   3    3.45    0.39
  -3   3  -3    2.39    0.33
   3   3   3    3.20    0.44
  -3  -3   3    2.12    0.38
   3  -3  -3    2.94    0.42
   3   3   3    2.85    0.25
  -3  -3  -3    3.13    0.36
   3  -3   3    2.17    0.39
   3   3  -3    2.92    0.31
  -3   3   3    3.38    0.36
   3  -3   3    3.39    0.44
   3   3  -3    3.07    0.33
   3   3  -3    2.52    0.38
  -3  -5   3  150.17    3.99
   3   5   3  151.07    4.02
   3   5   3  153.98    3.86
  -3  -5   3  150.29    3.93
   3   5   3  155.83    3.71
   3  -5  -3  147.43    3.89
   3  -5  -3  161.76    3.91
  -3   5  -3  156.53    3.87
   3  -5   3  159.08    4.12
   3   5  -3  159.89    3.83
   3  -5   3  153.17    4.18
  -3   5   3  153.51    3.77
   3   5  -3  150.27    3.82
   3   7   3   46.52    1.72
   3  -7  -3   47.55    1.69
  -3   7  -3   45.90    1.69
   3   7   3   48.20    1.65
   3   7   3   46.15    1.83
  -3   7   3   45.85    1.65
   3   7  -3   46.50    1.72
   3  -7   3   49.29    2.03
  -3   7   3   49.39    1.72
  -4   0  -3    0.03    0.12
   4   0  -3   -0.03    0.12
   4   0   3    0.11    0.17
   4   0  -3    0.02    0.15
   4   0   3    0.13    0.13
  -4   0   3   -0.10    0.12
   4   0   3    0.02    0.08
  -4  -2   3   66.85    1.92
   4   2   3   66.76    1.76
   4   2   3   66.57    2.00
   4  -2  -3   67.03    1.95
   4  -2  -3   66.70    2.05
   4   2   3   64.04    1.78
  -4   2  -3   68.62    1.90
   4  -2   3   70.68    1.98
  -4   2   3   69.29    1.85
   4   2  -3   65.51    1.81
   4  -2   3   68.34    2.08
   4   2  -3   69.01    1.99
  -4  -2  -3   67.42    1.88
   4   4   3   67.26    1.87
  -4   4  -3   68.89    2.00
   4   4   3   68.58    2.15
  -4  -4   3   69.16    2.09
   4  -4  -3   70.30    2.15
   4  -4  -3   66.22    2.05
   4   4   3   69.96    1.98
   4   4  -3   68.81    1.91
  -4   4   3   71.60    1.98
   4   4  -3   66.18    2.01
   4  -4   3   67.72    2.27
   4  -4   3   71.27    2.22
   4   4  -3   66.84    1.87
   4   6   3    2.88    0.44
   4  -6  -3    2.66    0.44
   4   6   3    3.09    0.56
   4  -6  -3    3.61    0.55
  -4   6  -3    3.60    0.50
   4   6   3    3.06    0.48
   4  -6   3    2.78    0.62
   4  -6   3    2.87    0.56
  -4   6   3    3.58    0.52
   4   6  -3    4.33    0.55
   5  -1  -3    3.46    0.49
   5   1   3    3.30    0.41
   5   1   3    3.03    0.36
   5   1   3    3.24    0.33
  -5  -1   3    2.87    0.39
   5   1   3    3.47    0.46
  -5   1  -3    3.36    0.41
   5  -1  -3    2.90    0.38
  -5  -1  -3    3.15    0.38
   5  -1   3    3.74    0.52
   5  -1   3    2.68    0.39
  -5   1   3    3.09    0.39
   5   1  -3    3.57    0.47
   5   1  -3    3.00    0.36
   5  -3  -3   12.48    0.73
  -5   3  -3   11.46    0.67
   5  -3  -3   12.84    0.81
  -5  -3   3   13.39    0.76
   5   3   3   11.73    0.61
   5   3   3   12.65    0.79
   5   3   3   12.67    0.65
  -5   3   3   11.30    0.66
   5   3  -3   11.95    0.70
   5  -3   3   12.35    0.84
  -5  -3  -3   13.22    0.70
   5   3  -3   12.62    0.64
   5  -3   3   12.62    0.80
   5  -5  -3    0.05    0.24
   5   5   3    0.29    0.22
   5   5   3    0.45    0.33
   5  -5  -3    0.32    0.30
   5   5   3    0.17    0.22
  -5   5  -3    0.17    0.21
   5   5  -3    0.26    0.21
   5  -5   3    0.58    0.35
  -5   5   3    0.45    0.26
   5  -5   3    0.31    0.35
  -6   0   3    0.10    0.18
   6   0  -3   -0.04    0.19
   6   0   3    0.05    0.18
  -6   0  -3   -0.06    0.14
   6   0  -3   -0.08    0.16
   6   0   3   -0.04    0.17
   6   2   3    3.83    0.46
   6  -2  -3    3.55    0.48
   6   2   3    3.80    0.53
  -6   2  -3    4.21    0.50
   6  -2  -3    3.94    0.55
  -6  -2   3    3.20    0.45
   6   2   3    3.45    0.38
  -6  -2  -3    4.14    0.46
  -6   2   3    3.28    0.44
   6   2  -3    3.50    0.44
   6  -2   3    2.57    0.47
   6  -2   3    4.19    0.62
   6   2  -3    4.00    0.51
  -6  -4   3   15.90    0.93
   6  -4  -3   14.02    0.93
  -6   4  -3   14.00    0.80
   6   4   3   14.12    0.76
   6   4   3   15.08    0.78
   6   4   3   15.64    0.95
   6  -4  -3   15.03    0.88
  -6   4   3   13.09    0.81
   6   4  -3   14.67    0.91
   6  -4   3   15.14    1.03
   6   4  -3   14.15    0.76
   6  -4   3   13.45    0.96
   6  -6  -3    8.73    0.72
   6  -6  -3    8.98    0.83
   6   6   3    7.93    0.66
   6   6   3    7.94    0.88
   6   6   3    6.76    0.70
  -6   6  -3    6.97    0.72
  -6   6   3    8.49    0.74
   6  -6   3    7.04    0.92
   7  -1  -3   76.79    2.27
   7   1   3   71.48    2.31
  -7   1  -3   74.28    2.16
   7   1   3   76.71    2.25
  -7  -1   3   71.89    2.25
   7  -1  -3   76.99    2.42
   7   1  -3   69.94    2.28
   7  -1   3   76.40    2.36
  -7  -1  -3   73.30    2.17
   7   1  -3   73.89    2.20
   7  -1   3   74.60    2.32
  -7   1   3   76.03    2.25
   7   3   3    0.45    0.31
   7   3   3    0.56    0.25
  -7  -3   3    1.00    0.33
   7  -3  -3    0.37    0.30
   7  -3  -3    0.11    0.25
  -7   3  -3    0.53    0.27
   7   3   3    0.28    0.24
   7  -3   3    0.58    0.33
   7   3  -3    0.46    0.27
   7   3  -3    0.45    0.24
  -7   3   3    0.62    0.31
  -7  -3  -3    0.75    0.27
   7  -3   3    0.65    0.37
   7   5   3   38.89    1.50
   7  -5  -3   35.37    1.54
   7   5   3   40.95    1.51
   7  -5  -3   38.14    1.67
   7   5   3   39.69    1.72
  -7   5  -3   34.76    1.45
   7  -5   3   36.18    1.78
  -7   5   3   38.29    1.56
   7   5  -3   36.72    1.43
   7  -5   3   35.14    1.77
   8   0  -3   -0.02    0.25
  -8   0  -3    0.12    0.21
   8   0  -3    0.37    0.25
   8   0   3    1.18    0.38
  -8   0   3    0.22    0.26
   8   0   3    0.23    0.25
   8  -2  -3  123.31    3.56
   8  -2  -3  116.93    3.38
   8   2   3  124.23    3.35
   8   2   3  120.05    3.48
  -8   2  -3  120.01    3.24
   8   2  -3  122.11    3.30
   8  -2   3  122.18    3.55
  -8  -2  -3  121.86    3.28
   8  -2   3  122.49    3.54
   8   2  -3  118.47    3.31
  -8   2   3  120.91    3.38
   8  -4  -3   64.27    2.24
   8  -4  -3   61.79    2.32
   8   4   3   65.06    2.15
   8   4   3   62.10    2.04
   8   4   3   66.14    2.33
  -8   4  -3   64.12    2.11
  -8   4   3   61.75    2.18
   8  -4   3   62.37    2.43
   8   4  -3   68.01    2.11
   8  -4   3   63.95    2.44
   9   1   3   51.08    1.93
   9   1   3   54.44    2.02
   9  -1  -3   50.79    2.04
   9  -1  -3   53.55    1.92
  -9   1  -3   53.30    1.80
   9   1  -3   52.78    1.87
   9  -1   3   51.45    2.03
   9   1  -3   53.55    1.97
   9  -1   3   53.60    1.99
  -9  -1  -3   51.16    1.81
  -9   1   3   51.30    1.94
   0   0  -4  376.04    8.28
   0   0  -4  385.48    8.60
   0   0  -4  378.53    8.33
   0   0   4  387.16    8.71
   0   2   4   48.73    1.46
   0   2  -4   46.04    1.64
   0  -2  -4   50.18    1.48
   0   2  -4   49.15    1.45
   0  -2  -4   47.62    1.35
   0  -2  -4   50.84    1.54
   0  -2   4   49.30    1.47
   0  -2   4   47.36    1.74
   0  -4  -4   70.58    2.06
   0   4   4   73.26    2.09
   0  -4   4   69.64    2.34
   0   4  -4   71.98    2.06
   0  -4   4   68.73    2.18
   0   4   4   71.47    1.75
   0   6   4   94.93    2.73
   0  -6   4   94.20    3.01
   0  -6   4   90.30    2.93
   0   6   4   95.07    2.45
   0  -6  -4   90.84    2.68
   0   6  -4   96.28    2.72
   1  -1  -4   35.32    1.16
   1   1   4   33.58    1.30
  -1   1  -4   36.44    1.32
   1  -1  -4   36.73    1.27
  -1  -1   4   34.74    1.38
   1   1   4   34.94    1.09
  -1   1  -4   35.14    1.15
  -1  -1  -4   34.70    1.25
   1   1  -4   34.63    1.32
   1  -1   4   32.94    1.37
   1   1  -4   36.19    1.09
   1  -1   4   34.83    1.06
  -1  -1  -4   35.23    1.11
   1   1  -4   36.73    1.30
  -1   1   4   35.33    0.92
  -1  -1  -4   35.54    1.11
   1   3   4  127.46    3.24
  -1  -3   4  131.97    3.33
   1  -3  -4  127.89    3.27
   1   3   4  126.65    3.28
  -1   3  -4  131.07    3.25
   1  -3  -4  125.87    3.25
  -1  -3   4  134.19    3.61
   1   3  -4  130.11    3.48
   1  -3   4  129.68    3.33
  -1  -3  -4  130.87    3.25
  -1  -3  -4  134.06    3.25
   1   3  -4  129.06    3.20
  -1   3   4  131.43    2.92
  -1  -3  -4  125.23    3.13
   1  -3   4  133.06    3.62
  -1   5  -4   15.60    0.85
  -1  -5   4   15.20    0.93
   1   5   4   15.50    0.86
   1  -5  -4   16.27    0.85
   1   5   4   15.23    0.64
  -1  -5   4   16.90    1.04
   1  -5   4   16.15    1.05
  -1   5   4   16.41    0.70
   1   5  -4   16.29    0.83
   1  -5   4   16.33    0.99
  -1  -5  -4   16.40    0.86
  -1   5   4   16.45    0.86
  -2   0   4    9.11    0.44
   2   0  -4    9.44    0.53
   2   0   4    9.39    0.42
   2   0   4    9.01    0.67
   2   0  -4    9.65    0.63
  -2   0  -4    9.05    0.53
  -2   0  -4    8.74    0.60
   2  -2  -4    7.55    0.53
  -2   2  -4    8.25    0.52
   2  -2  -4    8.13    0.58
   2   2   4    7.52    0.57
   2   2   4    7.63    0.48
  -2  -2   4    7.74    0.66
   2   2   4    8.94    0.59
   2  -2   4    6.84    0.65
   2   2  -4    7.39    0.61
  -2   2   4    8.03    0.39
  -2  -2  -4    8.19    0.50
   2  -2   4    8.18    0.52
  -2  -2  -4    7.63    0.48
   2   2  -4    8.88    0.46
  -2  -2  -4    7.85    0.53
   2   4   4    2.45    0.41
   2  -4  -4    2.48    0.40
   2   4   4    1.73    0.36
   2   4   4    2.19    0.24
   2  -4  -4    2.86    0.46
  -2  -4   4    1.70    0.38
  -2   4  -4    1.97    0.37
  -2  -4   4    2.91    0.54
   2   4  -4    2.10    0.42
   2  -4   4    2.11    0.50
   2  -4   4    2.12    0.47
  -2  -4  -4    2.68    0.40
   2   4  -4    1.87    0.33
  -2   4   4    2.35    0.31
   2   6   4   12.34    0.88
  -2   6  -4   15.64    0.90
   2  -6  -4   13.74    0.84
   2   6   4   13.98    0.68
  -2  -6   4   13.84    0.97
   2   6   4   13.40    0.87
  -2  -6   4   13.86    1.00
  -2  -6  -4   12.11    0.80
   2  -6   4   12.88    1.04
  -2   6   4   13.62    0.74
   2  -6   4   15.40    1.11
  -2   6   4   15.08    0.86
   2   6  -4   14.25    0.84
   3   1   4    0.77    0.27
  -3  -1   4    0.69    0.20
   3  -1  -4    0.91    0.25
   3   1   4    0.78    0.16
  -3   1  -4    0.85    0.25
   3  -1  -4    0.86    0.27
  -3  -1  -4    0.83    0.22
   3   1  -4    0.83    0.28
   3  -1   4    1.16    0.26
  -3   1   4    1.31    0.24
   3   1  -4    0.79    0.22
   3  -1   4    0.94    0.33
   3   3   4    2.81    0.27
   3  -3  -4    2.89    0.44
   3   3   4    2.38    0.37
   3   3   4    2.70    0.46
   3  -3  -4    3.32    0.51
  -3   3  -4    2.81    0.40
  -3  -3   4    3.68    0.59
  -3  -3  -4    2.40    0.37
   3  -3   4    2.75    0.45
   3  -3   4    2.93    0.54
   3   3  -4    3.44    0.54
  -3   3   4    2.75    0.34
   3   5   4   15.75    0.67
   3  -5  -4   15.43    0.86
  -3  -5   4   15.39    0.96
  -3  -5   4   17.08    1.06
   3   5   4   14.26    0.93
   3  -5  -4   14.96    0.92
   3   5   4   15.37    0.88
  -3   5  -4   14.88    0.85
   3  -5   4   16.27    1.04
   3  -5   4   15.37    1.08
  -3   5   4   14.90    0.75
   3   5  -4   14.93    0.80
   3   5  -4   15.46    0.93
  -4   0  -4   72.35    2.03
   4   0  -4   69.26    2.05
   4   0   4   74.97    1.91
  -4   0   4   73.03    1.98
   4   0   4   67.14    2.18
   4   0  -4   70.15    2.15
   4  -2  -4   12.15    0.73
   4   2   4   11.57    0.76
   4  -2  -4   12.76    0.83
  -4  -2   4   11.59    0.69
   4   2   4   13.16    0.64
   4   2   4   12.98    0.54
  -4   2  -4   11.63    0.69
   4   2  -4   12.74    0.65
   4  -2   4   13.65    0.90
   4   2  -4   12.62    0.78
  -4   2   4   12.90    0.63
   4  -2   4   13.31    0.73
  -4  -2  -4   11.98    0.68
  -4   4  -4    5.94    0.64
  -4  -4   4    7.44    0.83
   4  -4  -4    6.45    0.74
   4   4   4    5.99    0.69
   4   4   4    6.49    0.65
   4   4   4    5.62    0.41
   4  -4  -4    5.41    0.61
   4   4  -4    5.79    0.68
  -4   4   4    6.31    0.50
   4  -4   4    5.71    0.75
   4  -4   4    5.57    0.70
   5   1   4   48.59    1.46
   5   1   4   48.39    1.73
   5  -1  -4   50.18    1.68
  -5   1  -4   48.84    1.61
   5  -1  -4   49.11    1.78
  -5  -1   4   51.49    1.63
   5  -1   4   48.34    1.81
  -5   1   4   50.62    1.57
   5  -1   4   51.58    1.62
   5   1  -4   51.19    1.62
   5   1  -4   50.30    1.73
  -5  -1  -4   47.82    1.58
   5  -3  -4  151.57    3.96
   5  -3  -4  148.66    4.10
   5   3   4  147.65    4.03
   5   3   4  150.27    3.60
  -5   3  -4  150.57    3.87
  -5  -3   4  149.57    3.93
   5   3   4  151.12    3.78
  -5  -3  -4  158.14    3.86
   5   3  -4  149.43    3.99
   5  -3   4  150.66    4.02
   5  -3   4  153.40    4.25
   5   3  -4  153.80    3.87
  -5   3   4  146.93    3.73
  -5   5  -4    8.36    0.69
  -5  -5   4   10.07    0.87
   5  -5  -4    8.58    0.84
   5   5   4    7.64    0.56
  -5  -5   4    8.75    1.09
   5  -5  -4    7.39    0.86
   5   5   4    9.14    0.95
   5   5   4    7.81    0.78
   5  -5   4    8.05    0.97
   5  -5   4    6.80    0.86
   5   5  -4    8.10    0.76
  -5   5   4    9.40    0.69
   6   0  -4  140.35    3.68
  -6   0   4  142.53    3.62
  -6   0  -4  142.18    3.62
   6   0   4  139.42    3.55
   6   0  -4  140.62    3.79
  -6  -2   4   23.86    1.12
   6  -2  -4   24.00    1.16
   6   2   4   23.15    0.97
   6   2   4   24.21    1.20
   6  -2  -4   24.14    1.26
  -6   2  -4   25.14    1.10
  -6  -2  -4   24.34    1.07
   6  -2   4   24.76    1.30
   6  -2   4   24.83    1.18
   6   2  -4   24.93    1.17
  -6   2   4   22.97    1.03
   6   2  -4   22.88    1.04
  -6  -4   4   22.39    1.18
  -6  -4   4   21.75    1.22
   6  -4  -4   19.28    1.22
   6  -4  -4   21.68    1.15
   6   4   4   22.71    1.06
   6   4   4   20.97    0.93
   6   4   4   20.37    1.19
  -6   4  -4   20.42    1.07
   6  -4   4   19.79    1.22
   6   4  -4   21.25    1.12
  -6   4   4   21.31    1.04
   6  -4   4   22.36    1.36
  -7   1  -4    2.23    0.41
  -7  -1   4    1.89    0.43
   7  -1  -4    1.40    0.45
   7   1   4    1.98    0.45
   7  -1  -4    1.58    0.42
   7   1   4    1.75    0.37
   7  -1   4    2.09    0.51
  -7   1   4    2.07    0.43
  -7  -1  -4    1.89    0.40
   7   1  -4    1.77    0.39
   7  -1   4    1.47    0.41
   7   1  -4    1.73    0.42
   7  -3  -4   22.13    1.30
   7   3   4   21.90    1.02
  -7  -3   4   20.13    1.15
   7  -3  -4   21.86    1.18
   7   3   4   22.35    1.22
  -7   3  -4   21.01    1.08
   7   3  -4   20.98    1.11
   7  -3   4   21.07    1.24
   7   3  -4   23.35    1.08
  -7   3   4   19.84    1.05
  -7  -3  -4   22.85    1.08
   7  -3   4   19.56    1.27
  -8   0   4    1.96    0.45
  -8   0  -4    1.94    0.40
   8   0   4    2.02    0.48
   8   0  -4    2.30    0.47
   8   0   4    1.63    0.42
   8   0  -4    2.31    0.53
   0   0  -5    0.42    0.27
   0   0   5    0.37    0.30
   0   0   5    0.45    0.15
   0  -2   5    0.24    0.20
   0  -2  -5    0.63    0.29
   0   2   5    0.28    0.28
   0  -2  -5    0.30    0.19
   0   2   5    0.70    0.23
   0   2  -5    0.45    0.22
   0   2  -5    0.14    0.27
   0  -2   5    0.41    0.37
   0  -4  -5    6.13    0.62
   0  -4   5    8.19    0.86
   0   4  -5    7.15    0.67
   0  -4   5    5.82    0.84
   0   4   5    7.11    0.59
  -1  -1   5   15.31    0.69
  -1   1  -5   14.61    0.93
  -1  -1   5   15.60    0.98
   1  -1  -5   14.04    0.85
   1  -1  -5   15.92    0.80
   1   1   5   15.46    0.96
  -1   1  -5   16.22    0.79
   1   1  -5   15.54    0.94
   1  -1   5   14.98    0.64
  -1  -1  -5   14.95    0.72
  -1  -1  -5   15.13    0.88
   1  -1   5   14.15    1.01
   1   3   5    1.86    0.35
   1  -3  -5    2.21    0.42
   1  -3  -5    2.04    0.38
  -1   3  -5    1.74    0.36
  -1  -3   5    1.86    0.39
  -1  -3   5    2.11    0.55
   1  -3   5    2.36    0.59
   1   3  -5    1.79    0.34
   1  -3   5    1.38    0.36
   1   3  -5    1.50    0.43
  -1  -3  -5    1.78    0.35
  -1   5  -5    6.73    0.71
  -1  -5   5    6.32    0.89
   1   5   5    4.98    0.62
  -1  -5   5    5.84    0.78
   1  -5  -5    6.25    0.70
  -1  -5  -5    7.18    0.71
   1  -5   5    7.84    1.02
   1  -5   5    9.14    0.99
  -1   5   5    6.17    0.40
   1   5  -5    5.72    0.63
  -1   5   5    6.25    0.67
   2   0   5   -0.23    0.26
  -2   0  -5    0.22    0.26
   2   0  -5    1.28    0.37
   2   0   5    0.09    0.13
  -2   0  -5   -0.02    0.18
  -2   0   5    0.41    0.19
   2   2   5   91.20    2.66
  -2  -2   5   92.48    2.52
  -2   2  -5   95.49    2.60
   2  -2  -5   87.42    2.54
   2  -2  -5   93.03    2.67
  -2  -2   5   95.85    2.93
   2  -2   5   91.33    2.49
  -2   2   5   90.57    2.18
   2  -2   5   92.44    3.01
   2   2  -5   90.98    2.83
  -2  -2  -5   94.68    2.50
  -2  -4   5   49.80    1.78
  -2  -4   5   49.59    2.08
   2  -4  -5   45.90    1.68
   2   4   5   49.25    1.70
  -2   4  -5   49.67    1.71
   2  -4  -5   45.67    1.67
   2  -4   5   49.44    1.84
  -2   4   5   49.00    1.35
   2  -4   5   51.14    2.14
  -2  -4  -5   49.32    1.66
   2   4  -5   50.96    1.97
  -3   1  -5  106.34    2.88
   3  -1  -5  105.19    2.90
   3  -1  -5  102.21    2.99
  -3  -1   5  106.47    2.72
   3   1   5  107.67    3.17
   3   1  -5  108.89    3.09
  -3   1   5  106.99    2.60
   3  -1   5  106.29    3.29
   3  -1   5  103.18    2.68
  -3  -1  -5  109.23    2.85
  -3  -3   5    0.92    0.35
   3   3   5    1.17    0.38
   3  -3  -5    1.15    0.38
  -3   3  -5    1.01    0.33
  -3  -3   5    0.91    0.43
   3  -3  -5    1.55    0.38
   3   3  -5    1.08    0.41
   3  -3   5    0.85    0.42
  -3   3   5    0.93    0.23
   3  -3   5    0.73    0.34
  -3  -3  -5    0.95    0.29
   4   0  -5    0.03    0.20
  -4   0  -5    0.12    0.20
   4   0   5    0.00    0.29
   4   0   5   -0.01    0.15
   4   0  -5   -0.05    0.23
  -4   0   5   -0.04    0.15
   4  -2  -5   25.00    1.17
   4   2   5   25.54    1.24
  -4   2  -5   23.99    1.12
  -4  -2   5   25.44    1.35
   4  -2  -5   25.36    1.22
  -4  -2   5   24.88    1.06
  -4   2   5   25.22    0.94
   4  -2   5   23.36    1.39
   4   2  -5   25.18    1.26
  -4  -2  -5   23.61    1.07
   4  -2   5   25.25    1.09
   5  -1  -5    1.88    0.46
   5   1   5    1.78    0.31
   5   1   5    1.66    0.43
  -5  -1   5    2.61    0.43
  -5   1  -5    1.76    0.38
   5  -1  -5    1.78    0.41
   5   1  -5    1.72    0.43
   5  -1   5    2.12    0.40
   5  -1   5    1.83    0.54
  -5   1   5    1.75    0.35
  -5  -1  -5    1.74    0.38
  -6   0   5    0.07    0.23
   6   0  -5   -0.24    0.24
  -6   0  -5   -0.14    0.21
   6   0   5    0.11    0.23
   6   0  -5   -0.12    0.26
   0   0  -6  112.72    3.31
   0   0   6  108.44    3.45
   0   0   0    0.00    0.00
;
_shelx_hkl_checksum              40735
_olex2_submission_special_instructions 'No special instructions were received'


data_IV
_database_code_depnum_ccdc_archive 'CCDC 1880452'
#==============================================================================

# PROCESSING SUMMARY (IUCr Office Use Only)

_journal_date_recd_electronic     2018-09-07
_journal_date_to_coeditor         ?
_journal_date_from_coeditor       ?
_journal_date_accepted            2018-12-10
_journal_date_printers_first      ?
_journal_date_printers_final      ?
_journal_date_proofs_out          ?
_journal_date_proofs_in           ?
_journal_coeditor_name            ?
_journal_coeditor_code            GV5002
_journal_paper_doi    10.1107/S2053273318017461
_journal_coeditor_notes
; ?
;
_journal_paper_category          FA
_journal_techeditor_code          A181746
_iucr_compatibility_tag          ACTA95
_journal_techeditor_notes  
;
;
_journal_coden_ASTM               ACSAD7
_journal_name_full                'Acta Crystallographica, Section A'
_journal_year                     2019
_journal_volume                   75
_journal_issue                    02
_journal_page_first               0
_journal_page_last                0
_journal_suppl_publ_number        ?
_journal_suppl_publ_pages         ?

#==============================================================================

_publ_requested_journal          'Acta Crystallographica A'
_publ_contact_author_name        'Fredrickson, D.C.'


_publ_contact_author_address     
;
1101 University Ave.
Madison
53707
USA
;
_publ_contact_author_email       danny@chem.wisc.edu
loop_
_publ_author_name
_publ_author_address
'Vinokur, A.I.'
;
1101 University Ave.
Madison
53707
USA
;
'Hilleke, K. P.'
;
1101 University Ave.
Madison
53707
USA
;
'Fredrickson, D.C.'
;
1101 University Ave.
Madison
53707
USA
;

_audit_creation_date             2017-05-26
_audit_creation_method           
;
Olex2 1.2
(compiled 2017.03.02 svn.r3394 for OlexSys, GUI svn.r5324)
;
_shelx_SHELXL_version_number     2014/7
_publ_section_references         
;
Burla, M.C., Caliandro, R., Camalli, M., Carrozzini, B., Cascarano, G.L.,
 De Caro, L., Giacovazzo, C., Polidori, G., Siliqi, D., Spagna, R.
 (2007). J. Appl. Cryst. 40, 609-613.

Dolomanov, O.V., Bourhis, L.J., Gildea, R.J, Howard, J.A.K. & Puschmann, H.
 (2009), J. Appl. Cryst. 42, 339-341.

Sheldrick, G.M. (2015). Acta Cryst. C71, 3-8.
;
_chemical_name_common            ?
_chemical_name_systematic        ?
_chemical_formula_moiety         '0.25(Al11.01 Fe4)'
_chemical_formula_sum            'Al2.75 Fe'
_chemical_formula_weight         130.11
_chemical_melting_point          ?
loop_
_atom_type_symbol
_atom_type_description
_atom_type_scat_dispersion_real
_atom_type_scat_dispersion_imag
_atom_type_scat_source
Al Al 0.0645 0.0514 'International Tables Vol C Tables 4.2.6.8 and 6.1.1.4'
Fe Fe 0.3463 0.8444 'International Tables Vol C Tables 4.2.6.8 and 6.1.1.4'

_shelx_space_group_comment       
;
The symmetry employed for this shelxl refinement is uniquely defined
by the following loop, which should always be used as a source of
symmetry information in preference to the above space-group names.
They are only intended as comments.
;
_space_group_crystal_system      orthorhombic
_space_group_IT_number           63
_space_group_name_H-M_alt        'C m c m'
_space_group_name_Hall           '-C 2c 2'
loop_
_space_group_symop_operation_xyz
'x, y, z'
'-x, -y, z+1/2'
'-x, y, -z+1/2'
'x, -y, -z'
'x+1/2, y+1/2, z'
'-x+1/2, -y+1/2, z+1/2'
'-x+1/2, y+1/2, -z+1/2'
'x+1/2, -y+1/2, -z'
'-x, -y, -z'
'x, y, -z-1/2'
'x, -y, z-1/2'
'-x, y, z'
'-x+1/2, -y+1/2, -z'
'x+1/2, y+1/2, -z-1/2'
'x+1/2, -y+1/2, z-1/2'
'-x+1/2, y+1/2, z'

_cell_length_a                   7.660(2)
_cell_length_b                   6.4183(18)
_cell_length_c                   4.2224(14)
_cell_angle_alpha                90
_cell_angle_beta                 90
_cell_angle_gamma                90
_cell_volume                     207.59(11)
_cell_formula_units_Z            4
_cell_measurement_reflns_used    1480
_cell_measurement_temperature    400(2)
_cell_measurement_theta_max      30.530
_cell_measurement_theta_min      4.143
_shelx_estimated_absorpt_T_max   0.780
_shelx_estimated_absorpt_T_min   0.487
_exptl_absorpt_coefficient_mu    7.939
_exptl_absorpt_correction_T_max  0.8244
_exptl_absorpt_correction_T_min  0.5794
_exptl_absorpt_correction_type   multi-scan
_exptl_absorpt_process_details   
;SADABS-2016/2 (Bruker,2016/2) was used for absorption correction. wR2(int) 
was 0.1105 before and 0.0302 after correction. The Ratio of minimum to 
maximum transmission is 0.7028. The \l/2 correction factor is Not present.
;
_exptl_absorpt_special_details   ?
_exptl_crystal_colour            'metallic grey'
_exptl_crystal_colour_lustre     metallic
_exptl_crystal_colour_primary    gray
_exptl_crystal_density_diffrn    4.163
_exptl_crystal_density_meas      ?
_exptl_crystal_density_method    ?
_exptl_crystal_description       block
_exptl_crystal_F_000             247
_exptl_crystal_size_max          0.106
_exptl_crystal_size_mid          0.093
_exptl_crystal_size_min          0.033
_exptl_transmission_factor_max   ?
_exptl_transmission_factor_min   ?
_diffrn_reflns_av_R_equivalents  0.0190
_diffrn_reflns_av_unetI/netI     0.0096
_diffrn_reflns_Laue_measured_fraction_full 1.000
_diffrn_reflns_Laue_measured_fraction_max 1.000
_diffrn_reflns_limit_h_max       10
_diffrn_reflns_limit_h_min       -10
_diffrn_reflns_limit_k_max       8
_diffrn_reflns_limit_k_min       -9
_diffrn_reflns_limit_l_max       6
_diffrn_reflns_limit_l_min       -6
_diffrn_reflns_number            1860
_diffrn_reflns_point_group_measured_fraction_full 1.000
_diffrn_reflns_point_group_measured_fraction_max 1.000
_diffrn_reflns_theta_full        25.242
_diffrn_reflns_theta_max         30.531
_diffrn_reflns_theta_min         4.142
_diffrn_ambient_temperature      400.39
_diffrn_detector_area_resol_mean ?
_diffrn_measured_fraction_theta_full 1.000
_diffrn_measured_fraction_theta_max 1.000
_diffrn_measurement_device_type  'Bruker APEX-II CCD'
_diffrn_measurement_method       '\f and \w scans'
_diffrn_radiation_type           MoK\a
_diffrn_radiation_wavelength     0.71073
_diffrn_source                   ?
_diffrn_standards_number         0
_reflns_Friedel_coverage         0.000
_reflns_Friedel_fraction_full    .
_reflns_Friedel_fraction_max     .
_reflns_number_gt                187
_reflns_number_total             189
_reflns_special_details          
;
 Reflections were merged by SHELXL according to the crystal
 class for the calculation of statistics and refinement.
 
 _reflns_Friedel_fraction is defined as the number of unique
 Friedel pairs measured divided by the number that would be
 possible theoretically, ignoring centric projections and
 systematic absences.
;
_reflns_threshold_expression     'I > 2\s(I)'
_computing_cell_refinement       'SAINT v8.37A (Bruker, 2015)'
_computing_data_collection       ?
_computing_data_reduction        'SAINT v8.37A (Bruker, 2015)'
_computing_molecular_graphics    'Olex2 (Dolomanov et al., 2009)'
_computing_publication_material  'Olex2 (Dolomanov et al., 2009)'
_computing_structure_refinement  'ShelXL (Sheldrick, 2015)'
_computing_structure_solution    'SIR2004 (Burla et al., 2007)'
_refine_diff_density_max         0.263
_refine_diff_density_min         -0.269
_refine_diff_density_rms         0.087
_refine_ls_extinction_coef       .
_refine_ls_extinction_method     none
_refine_ls_goodness_of_fit_ref   1.158
_refine_ls_hydrogen_treatment    undef
_refine_ls_matrix_type           full
_refine_ls_number_parameters     18
_refine_ls_number_reflns         189
_refine_ls_number_restraints     0
_refine_ls_R_factor_all          0.0136
_refine_ls_R_factor_gt           0.0133
_refine_ls_restrained_S_all      1.158
_refine_ls_shift/su_max          0.000
_refine_ls_shift/su_mean         0.000
_refine_ls_structure_factor_coef Fsqd
_refine_ls_weighting_details     
'w=1/[\s^2^(Fo^2^)+(0.0161P)^2^+0.3553P] where P=(Fo^2^+2Fc^2^)/3'
_refine_ls_weighting_scheme      calc
_refine_ls_wR_factor_gt          0.0343
_refine_ls_wR_factor_ref         0.0344
_refine_special_details          ?
_olex2_refinement_description    
;
1. Others
 Uiso(Al2A)=Uiso(Al2B)=Uiso(Al2C)=FVAR(1)
;
_atom_sites_solution_hydrogens   .
_atom_sites_solution_primary     direct
_atom_sites_solution_secondary   ?
loop_
_atom_site_label
_atom_site_type_symbol
_atom_site_fract_x
_atom_site_fract_y
_atom_site_fract_z
_atom_site_U_iso_or_equiv
_atom_site_adp_type
_atom_site_occupancy
_atom_site_site_symmetry_order
_atom_site_calc_flag
_atom_site_refinement_flags_posn
_atom_site_refinement_flags_adp
_atom_site_refinement_flags_occupancy
_atom_site_disorder_assembly
_atom_site_disorder_group
Fe1 Fe 0.5000 0.82782(5) 0.2500 0.00996(12) Uani 1 4 d S T P . .
Al1 Al 0.31294(8) 0.14776(9) 0.2500 0.01514(15) Uani 1 2 d S T P . .
Al2A Al 0.5000 0.5000 0.5000 0.0111(5) Uiso 0.249(5) 4 d S T P A 1
Al2B Al 0.5000 0.4609(8) 0.2500 0.0111(5) Uiso 0.175(5) 4 d S T P A .
Al2C Al 0.5000 0.5225(6) 0.622(2) 0.0111(5) Uiso 0.1637(19) 2 d S T P A 2

loop_
_atom_site_aniso_label
_atom_site_aniso_U_11
_atom_site_aniso_U_22
_atom_site_aniso_U_33
_atom_site_aniso_U_23
_atom_site_aniso_U_13
_atom_site_aniso_U_12
Fe1 0.00781(18) 0.00916(18) 0.01290(19) 0.000 0.000 0.000
Al1 0.0130(3) 0.0218(3) 0.0106(3) 0.000 0.000 0.0079(2)

_geom_special_details            
;
 All esds (except the esd in the dihedral angle between two l.s. planes)
 are estimated using the full covariance matrix.  The cell esds are taken
 into account individually in the estimation of esds in distances, angles
 and torsion angles; correlations between esds in cell parameters are only
 used when they are defined by crystal symmetry.  An approximate (isotropic)
 treatment of cell esds is used for estimating esds involving l.s. planes.
;
loop_
_geom_bond_atom_site_label_1
_geom_bond_atom_site_label_2
_geom_bond_distance
_geom_bond_site_symmetry_2
_geom_bond_publ_flag
Fe1 Al1 2.5563(7) 11_566 ?
Fe1 Al1 2.5563(7) 9_666 ?
Fe1 Al1 2.5563(7) 11_565 ?
Fe1 Al1 2.5039(8) 1_565 ?
Fe1 Al1 2.5039(8) 3_665 ?
Fe1 Al2A 2.3540(6) . ?
Fe1 Al2A 2.3540(6) 2_664 ?
Fe1 Al2B 2.355(5) . ?
Fe1 Al2C 2.312(4) 9_666 ?
Fe1 Al2C 2.312(4) 2_664 ?
Fe1 Al2C 2.512(6) 10_556 ?
Fe1 Al2C 2.512(6) . ?
Al1 Fe1 2.5040(8) 1_545 ?
Al1 Fe1 2.6611(9) 5_445 ?
Al1 Fe1 2.5563(7) 9_666 ?
Al1 Fe1 2.5563(7) 9_665 ?
Al1 Al1 2.6663(9) 13 ?
Al1 Al1 2.6663(9) 13_556 ?
Al1 Al2B 2.468(4) . ?
Al1 Al2B 2.680(2) 5_445 ?
Al1 Al2C 2.612(4) 2_664 ?
Al1 Al2C 2.689(2) 6_554 ?
Al1 Al2C 2.612(4) 9_666 ?
Al1 Al2C 2.689(2) 13_556 ?
Al2A Fe1 2.3540(6) 9_666 ?
Al2A Al1 2.7856(9) 13_556 ?
Al2A Al1 2.7856(9) 5 ?
Al2A Al1 2.7856(9) 15_556 ?
Al2A Al1 2.8772(8) 9_666 ?
Al2A Al1 2.7856(9) 7 ?
Al2A Al2A 2.1112(7) 2_664 ?
Al2A Al2A 2.1112(7) 2_665 ?
Al2A Al2B 1.0850(12) . ?
Al2A Al2B 1.0850(12) 9_666 ?
Al2B Al1 2.468(4) 3_655 ?
Al2B Al2A 1.0850(12) 2_664 ?
Al2B Al2B 2.170(2) 9_666 ?
Al2B Al2B 2.170(2) 9_665 ?
Al2B Al2C 0.549(9) 9_666 ?
Al2B Al2C 1.621(10) 10_556 ?
Al2B Al2C 0.549(9) 2_664 ?
Al2B Al2C 1.621(10) . ?
Al2B Al2C 2.679(9) 10_557 ?
Al2C Fe1 2.312(4) 9_666 ?
Al2C Al1 2.612(4) 11_566 ?
Al2C Al1 2.612(4) 9_666 ?
Al2C Al1 2.689(2) 13_556 ?
Al2C Al2B 2.679(9) 1_556 ?
Al2C Al2B 0.549(9) 9_666 ?
Al2C Al2C 2.1309(12) 2_664 ?
Al2C Al2C 1.078(19) 10_557 ?
Al2C Al2C 1.073(19) 9_666 ?
Al2C Al2C 2.1309(12) 2_665 ?

loop_
_geom_angle_atom_site_label_1
_geom_angle_atom_site_label_2
_geom_angle_atom_site_label_3
_geom_angle
_geom_angle_site_symmetry_1
_geom_angle_site_symmetry_3
_geom_angle_publ_flag
Al1 Fe1 Al1 69.81(4) 3_665 1_565 ?
Al1 Fe1 Al1 105.692(19) 3_665 11_566 ?
Al1 Fe1 Al1 68.22(2) 1_565 11_565 ?
Al1 Fe1 Al1 68.18(3) 9_666 11_566 ?
Al1 Fe1 Al1 105.692(19) 3_665 11_565 ?
Al1 Fe1 Al1 68.22(2) 1_565 11_566 ?
Al1 Fe1 Al1 172.97(3) 9_666 11_565 ?
Al1 Fe1 Al1 68.22(2) 3_665 9_666 ?
Al1 Fe1 Al1 105.692(19) 1_565 9_666 ?
Al1 Fe1 Al1 111.36(3) 11_565 11_566 ?
Al1 Fe1 Al2C 129.76(13) 1_565 . ?
Al1 Fe1 Al2C 129.76(13) 1_565 10_556 ?
Al1 Fe1 Al2C 129.76(13) 3_665 10_556 ?
Al1 Fe1 Al2C 129.76(13) 3_665 . ?
Al2A Fe1 Al1 71.606(18) 2_664 11_565 ?
Al2A Fe1 Al1 137.140(16) 2_664 3_665 ?
Al2A Fe1 Al1 71.606(18) . 11_566 ?
Al2A Fe1 Al1 115.159(18) . 11_565 ?
Al2A Fe1 Al1 115.159(18) 2_664 11_566 ?
Al2A Fe1 Al1 115.159(18) 2_664 9_666 ?
Al2A Fe1 Al1 137.140(17) . 1_565 ?
Al2A Fe1 Al1 137.140(16) . 3_665 ?
Al2A Fe1 Al1 137.140(17) 2_664 1_565 ?
Al2A Fe1 Al1 71.606(18) . 9_666 ?
Al2A Fe1 Al2A 53.29(2) 2_664 . ?
Al2A Fe1 Al2B 26.643(11) 2_664 . ?
Al2A Fe1 Al2B 26.643(11) . . ?
Al2B Fe1 Al1 93.514(15) . 11_565 ?
Al2B Fe1 Al1 145.094(19) . 1_565 ?
Al2B Fe1 Al1 145.094(19) . 3_665 ?
Al2B Fe1 Al1 93.514(15) . 11_566 ?
Al2B Fe1 Al1 93.514(15) . 9_666 ?
Al2B Fe1 Al2C 38.75(19) . . ?
Al2B Fe1 Al2C 38.75(19) . 10_556 ?
Al2C Fe1 Al1 142.89(8) 9_666 3_665 ?
Al2C Fe1 Al1 124.38(14) 10_556 9_666 ?
Al2C Fe1 Al1 124.38(14) 10_556 11_566 ?
Al2C Fe1 Al1 124.38(14) . 11_565 ?
Al2C Fe1 Al1 104.60(19) 9_666 11_565 ?
Al2C Fe1 Al1 62.03(15) 10_556 11_565 ?
Al2C Fe1 Al1 82.37(19) 9_666 9_666 ?
Al2C Fe1 Al1 142.89(8) 2_664 3_665 ?
Al2C Fe1 Al1 82.37(19) 2_664 11_565 ?
Al2C Fe1 Al1 104.60(19) 2_664 11_566 ?
Al2C Fe1 Al1 62.03(15) . 11_566 ?
Al2C Fe1 Al1 82.37(19) 9_666 11_566 ?
Al2C Fe1 Al1 142.89(8) 9_666 1_565 ?
Al2C Fe1 Al1 104.60(19) 2_664 9_666 ?
Al2C Fe1 Al1 142.89(8) 2_664 1_565 ?
Al2C Fe1 Al1 62.03(15) . 9_666 ?
Al2C Fe1 Al2B 13.5(2) 2_664 . ?
Al2C Fe1 Al2B 13.5(2) 9_666 . ?
Al2C Fe1 Al2C 52.22(6) 2_664 . ?
Al2C Fe1 Al2C 52.22(6) 9_666 10_556 ?
Al2C Fe1 Al2C 27.0(5) 2_664 9_666 ?
Al2C Fe1 Al2C 25.3(4) 9_666 . ?
Al2C Fe1 Al2C 77.5(4) . 10_556 ?
Al2C Fe1 Al2C 25.3(4) 2_664 10_556 ?
Fe1 Al1 Fe1 74.308(19) 1_545 9_665 ?
Fe1 Al1 Fe1 74.308(19) 1_545 9_666 ?
Fe1 Al1 Fe1 118.573(18) 9_666 5_445 ?
Fe1 Al1 Fe1 118.573(18) 9_665 5_445 ?
Fe1 Al1 Fe1 150.65(3) 1_545 5_445 ?
Fe1 Al1 Fe1 111.35(3) 9_666 9_665 ?
Fe1 Al1 Al1 127.63(2) 1_545 13_556 ?
Fe1 Al1 Al1 145.74(4) 9_666 13 ?
Fe1 Al1 Al1 57.35(2) 5_445 13 ?
Fe1 Al1 Al1 61.22(2) 9_666 13_556 ?
Fe1 Al1 Al1 61.22(2) 9_665 13 ?
Fe1 Al1 Al1 145.74(4) 9_665 13_556 ?
Fe1 Al1 Al1 57.35(2) 5_445 13_556 ?
Fe1 Al1 Al1 127.63(2) 1_545 13 ?
Fe1 Al1 Al2B 121.92(3) 9_666 5_445 ?
Fe1 Al1 Al2B 52.32(10) 5_445 5_445 ?
Fe1 Al1 Al2B 121.92(3) 9_665 5_445 ?
Fe1 Al1 Al2B 98.33(10) 1_545 5_445 ?
Fe1 Al1 Al2C 110.52(5) 1_545 9_666 ?
Fe1 Al1 Al2C 133.6(2) 9_666 6_554 ?
Fe1 Al1 Al2C 111.04(19) 9_666 13_556 ?
Fe1 Al1 Al2C 58.16(17) 9_666 9_666 ?
Fe1 Al1 Al2C 51.21(7) 5_445 6_554 ?
Fe1 Al1 Al2C 79.24(18) 9_665 9_666 ?
Fe1 Al1 Al2C 100.18(7) 1_545 6_554 ?
Fe1 Al1 Al2C 110.52(5) 1_545 2_664 ?
Fe1 Al1 Al2C 111.04(19) 9_665 6_554 ?
Fe1 Al1 Al2C 79.24(18) 9_666 2_664 ?
Fe1 Al1 Al2C 100.18(7) 1_545 13_556 ?
Fe1 Al1 Al2C 58.16(17) 9_665 2_664 ?
Fe1 Al1 Al2C 133.6(2) 9_665 13_556 ?
Fe1 Al1 Al2C 51.21(7) 5_445 13_556 ?
Al1 Al1 Al1 104.71(4) 13_556 13 ?
Al1 Al1 Al2B 84.08(7) 13_556 5_445 ?
Al1 Al1 Al2B 84.08(7) 13 5_445 ?
Al1 Al1 Al2C 73.68(18) 13 6_554 ?
Al1 Al1 Al2C 92.08(15) 13_556 6_554 ?
Al1 Al1 Al2C 92.08(15) 13 13_556 ?
Al1 Al1 Al2C 73.68(17) 13_556 13_556 ?
Al2B Al1 Fe1 109.61(8) . 1_545 ?
Al2B Al1 Fe1 67.96(4) . 9_666 ?
Al2B Al1 Fe1 99.74(7) . 5_445 ?
Al2B Al1 Fe1 67.96(4) . 9_665 ?
Al2B Al1 Al1 79.00(5) . 13_556 ?
Al2B Al1 Al1 79.00(5) . 13 ?
Al2B Al1 Al2B 152.06(17) . 5_445 ?
Al2B Al1 Al2C 11.98(19) . 9_666 ?
Al2B Al1 Al2C 11.98(19) . 2_664 ?
Al2B Al1 Al2C 148.04(13) . 6_554 ?
Al2B Al1 Al2C 11.74(19) 5_445 6_554 ?
Al2B Al1 Al2C 11.74(19) 5_445 13_556 ?
Al2B Al1 Al2C 148.04(13) . 13_556 ?
Al2C Al1 Fe1 98.18(5) 2_664 5_445 ?
Al2C Al1 Fe1 98.18(5) 9_666 5_445 ?
Al2C Al1 Al1 68.67(17) 2_664 13 ?
Al2C Al1 Al1 87.88(16) 2_664 13_556 ?
Al2C Al1 Al1 87.88(16) 9_666 13 ?
Al2C Al1 Al1 68.67(17) 9_666 13_556 ?
Al2C Al1 Al2B 148.55(14) 2_664 5_445 ?
Al2C Al1 Al2B 148.55(14) 9_666 5_445 ?
Al2C Al1 Al2C 149.28(11) 2_664 13_556 ?
Al2C Al1 Al2C 23.1(4) 6_554 13_556 ?
Al2C Al1 Al2C 141.0(3) 2_664 6_554 ?
Al2C Al1 Al2C 23.8(4) 9_666 2_664 ?
Al2C Al1 Al2C 141.0(3) 9_666 13_556 ?
Al2C Al1 Al2C 149.28(11) 9_666 6_554 ?
Fe1 Al2A Fe1 180.0 . 9_666 ?
Fe1 Al2A Al1 122.534(19) . . ?
Fe1 Al2A Al1 118.310(14) 9_666 5 ?
Fe1 Al2A Al1 61.690(14) 9_666 13_556 ?
Fe1 Al2A Al1 61.690(14) . 7 ?
Fe1 Al2A Al1 118.310(14) . 13_556 ?
Fe1 Al2A Al1 118.310(14) 9_666 7 ?
Fe1 Al2A Al1 61.690(14) . 5 ?
Fe1 Al2A Al1 57.466(19) . 9_666 ?
Fe1 Al2A Al1 118.310(14) . 15_556 ?
Fe1 Al2A Al1 57.466(19) 9_666 . ?
Fe1 Al2A Al1 61.690(14) 9_666 15_556 ?
Fe1 Al2A Al1 122.534(19) 9_666 9_666 ?
Al1 Al2A Al1 61.25(3) 7 13_556 ?
Al1 Al2A Al1 180.0 15_556 7 ?
Al1 Al2A Al1 118.75(3) 15_556 13_556 ?
Al1 Al2A Al1 180.00(2) 5 13_556 ?
Al1 Al2A Al1 107.461(19) 15_556 . ?
Al1 Al2A Al1 56.150(17) 13_556 . ?
Al1 Al2A Al1 123.849(17) 13_556 9_666 ?
Al1 Al2A Al1 123.850(17) 5 . ?
Al1 Al2A Al1 180.0 9_666 . ?
Al1 Al2A Al1 72.540(18) 15_556 9_666 ?
Al1 Al2A Al1 72.539(19) 7 . ?
Al1 Al2A Al1 107.460(19) 7 9_666 ?
Al1 Al2A Al1 56.151(17) 5 9_666 ?
Al1 Al2A Al1 118.75(3) 7 5 ?
Al1 Al2A Al1 61.25(3) 15_556 5 ?
Al2A Al2A Fe1 63.357(11) 2_664 . ?
Al2A Al2A Fe1 116.643(11) 2_665 . ?
Al2A Al2A Fe1 63.357(11) 2_665 9_666 ?
Al2A Al2A Fe1 116.643(11) 2_664 9_666 ?
Al2A Al2A Al1 67.732(10) 2_664 7 ?
Al2A Al2A Al1 112.269(10) 2_665 7 ?
Al2A Al2A Al1 111.524(9) 2_664 9_666 ?
Al2A Al2A Al1 112.268(10) 2_664 15_556 ?
Al2A Al2A Al1 112.268(10) 2_665 5 ?
Al2A Al2A Al1 67.732(10) 2_665 13_556 ?
Al2A Al2A Al1 67.731(10) 2_665 15_556 ?
Al2A Al2A Al1 112.268(10) 2_664 13_556 ?
Al2A Al2A Al1 68.476(9) 2_665 9_666 ?
Al2A Al2A Al1 111.524(9) 2_665 . ?
Al2A Al2A Al1 68.476(9) 2_664 . ?
Al2A Al2A Al1 67.732(10) 2_664 5 ?
Al2A Al2A Al2A 180.0 2_665 2_664 ?
Al2B Al2A Fe1 103.3(3) 9_666 . ?
Al2B Al2A Fe1 76.7(3) 9_666 9_666 ?
Al2B Al2A Fe1 76.7(3) . . ?
Al2B Al2A Fe1 103.3(3) . 9_666 ?
Al2B Al2A Al1 106.86(12) . 15_556 ?
Al2B Al2A Al1 73.14(12) . 5 ?
Al2B Al2A Al1 106.86(12) . 13_556 ?
Al2B Al2A Al1 73.14(12) 9_666 15_556 ?
Al2B Al2A Al1 106.86(12) 9_666 5 ?
Al2B Al2A Al1 106.86(12) 9_666 7 ?
Al2B Al2A Al1 73.14(12) 9_666 13_556 ?
Al2B Al2A Al1 122.6(2) 9_666 . ?
Al2B Al2A Al1 73.14(12) . 7 ?
Al2B Al2A Al1 122.6(2) . 9_666 ?
Al2B Al2A Al1 57.4(2) 9_666 9_666 ?
Al2B Al2A Al1 57.4(2) . . ?
Al2B Al2A Al2A 13.4(3) 9_666 2_665 ?
Al2B Al2A Al2A 166.6(3) . 2_665 ?
Al2B Al2A Al2A 166.6(3) 9_666 2_664 ?
Al2B Al2A Al2A 13.4(3) . 2_664 ?
Al2B Al2A Al2B 180.0 . 9_666 ?
Fe1 Al2B Al1 144.52(7) . . ?
Fe1 Al2B Al1 144.52(7) . 3_655 ?
Fe1 Al2B Al2C 81.52(14) . 10_557 ?
Al1 Al2B Al1 70.96(14) 3_655 . ?
Al1 Al2B Al2C 96.90(11) . 10_557 ?
Al1 Al2B Al2C 96.90(11) 3_655 10_557 ?
Al2A Al2B Fe1 76.6(3) . . ?
Al2A Al2B Fe1 76.6(3) 2_664 . ?
Al2A Al2B Al1 100.8(2) . 3_655 ?
Al2A Al2B Al1 100.8(2) 2_664 . ?
Al2A Al2B Al1 100.8(2) . . ?
Al2A Al2B Al1 100.8(2) 2_664 3_655 ?
Al2A Al2B Al2A 153.3(5) . 2_664 ?
Al2A Al2B Al2B 153.3(5) 2_664 9_666 ?
Al2A Al2B Al2B 153.3(5) . 9_665 ?
Al2A Al2B Al2B 0.0 2_664 9_665 ?
Al2A Al2B Al2B 0.0 . 9_666 ?
Al2B Al2B Fe1 76.6(3) 9_665 . ?
Al2B Al2B Fe1 76.6(3) 9_666 . ?
Al2B Al2B Al1 100.8(2) 9_665 . ?
Al2B Al2B Al1 100.8(2) 9_665 3_655 ?
Al2B Al2B Al1 100.8(2) 9_666 . ?
Al2B Al2B Al1 100.8(2) 9_666 3_655 ?
Al2B Al2B Al2B 153.3(5) 9_666 9_665 ?
Al2B Al2B Al2C 158.2(4) 9_665 10_557 ?
Al2B Al2B Al2C 4.88(18) 9_666 10_557 ?
Al2C Al2B Fe1 78.9(7) 2_664 . ?
Al2C Al2B Fe1 75.89(17) . . ?
Al2C Al2B Fe1 78.9(7) 9_666 . ?
Al2C Al2B Fe1 75.89(17) 10_556 . ?
Al2C Al2B Al1 99.1(6) 9_666 3_655 ?
Al2C Al2B Al1 99.1(6) 2_664 . ?
Al2C Al2B Al1 101.45(13) 10_556 . ?
Al2C Al2B Al1 101.45(13) 10_556 3_655 ?
Al2C Al2B Al1 101.45(13) . . ?
Al2C Al2B Al1 99.1(6) 9_666 . ?
Al2C Al2B Al1 101.45(13) . 3_655 ?
Al2C Al2B Al1 99.1(6) 2_664 3_655 ?
Al2C Al2B Al2B 0.75(18) . 9_666 ?
Al2C Al2B Al2B 2.2(5) 2_664 9_665 ?
Al2C Al2B Al2B 155.5(10) 2_664 9_666 ?
Al2C Al2B Al2B 0.75(18) 10_556 9_665 ?
Al2C Al2B Al2B 2.2(5) 9_666 9_666 ?
Al2C Al2B Al2B 152.5(4) 10_556 9_666 ?
Al2C Al2B Al2B 155.5(10) 9_666 9_665 ?
Al2C Al2B Al2B 152.5(4) . 9_665 ?
Al2C Al2B Al2C 2.7(7) 9_666 10_557 ?
Al2C Al2B Al2C 154.7(8) 9_666 10_556 ?
Al2C Al2B Al2C 3.0(7) 9_666 . ?
Al2C Al2B Al2C 160.4(8) 2_664 10_557 ?
Al2C Al2B Al2C 157.7(15) 9_666 2_664 ?
Al2C Al2B Al2C 3.0(7) 2_664 10_556 ?
Al2C Al2B Al2C 154.7(8) 2_664 . ?
Al2C Al2B Al2C 157.4(3) 10_556 10_557 ?
Al2C Al2B Al2C 151.8(3) . 10_556 ?
Al2C Al2B Al2C 5.63(9) . 10_557 ?
Fe1 Al2C Fe1 154.7(4) 9_666 . ?
Fe1 Al2C Al1 63.77(7) 9_666 13_556 ?
Fe1 Al2C Al1 137.7(2) 9_666 11_566 ?
Fe1 Al2C Al1 137.7(2) 9_666 9_666 ?
Fe1 Al2C Al1 116.26(13) . 13_556 ?
Fe1 Al2C Al1 59.81(8) . 9_666 ?
Fe1 Al2C Al1 59.81(8) . 11_566 ?
Fe1 Al2C Al2B 68.04(16) 9_666 1_556 ?
Fe1 Al2C Al2B 137.2(3) . 1_556 ?
Al1 Al2C Al1 66.54(12) 9_666 11_566 ?
Al1 Al2C Al1 141.0(3) 9_666 13_556 ?
Al1 Al2C Al1 78.40(8) 11_566 13_556 ?
Al1 Al2C Al2B 85.2(3) 11_566 1_556 ?
Al1 Al2C Al2B 85.2(3) 9_666 1_556 ?
Al2B Al2C Fe1 87.7(9) 9_666 9_666 ?
Al2B Al2C Fe1 65.4(2) . . ?
Al2B Al2C Fe1 89.4(3) . 9_666 ?
Al2B Al2C Fe1 117.6(7) 9_666 . ?
Al2B Al2C Al1 69.0(5) 9_666 9_666 ?
Al2B Al2C Al1 113.4(2) . 11_566 ?
Al2B Al2C Al1 69.0(5) 9_666 11_566 ?
Al2B Al2C Al1 113.4(2) . 9_666 ?
Al2B Al2C Al1 95.5(2) . 13_556 ?
Al2B Al2C Al1 75.04(16) 1_556 13_556 ?
Al2B Al2C Al1 83.2(4) 9_666 13_556 ?
Al2B Al2C Al2B 19.6(8) 9_666 1_556 ?
Al2B Al2C Al2B 177.0(7) 9_666 . ?
Al2B Al2C Al2B 157.4(3) . 1_556 ?
Al2B Al2C Al2C 175.5(11) 9_666 9_666 ?
Al2B Al2C Al2C 6.31(19) . 2_664 ?
Al2B Al2C Al2C 18.9(7) 9_666 2_665 ?
Al2B Al2C Al2C 11.1(7) 9_666 10_557 ?
Al2B Al2C Al2C 176.7(9) 9_666 2_664 ?
Al2B Al2C Al2C 158.1(3) . 2_665 ?
Al2C Al2C Fe1 76.5(2) 10_557 9_666 ?
Al2C Al2C Fe1 66.9(5) 9_666 . ?
Al2C Al2C Fe1 87.8(4) 9_666 9_666 ?
Al2C Al2C Fe1 136.5(3) 2_665 . ?
Al2C Al2C Fe1 128.75(19) 10_557 . ?
Al2C Al2C Fe1 59.06(18) 2_664 . ?
Al2C Al2C Fe1 68.7(2) 2_665 9_666 ?
Al2C Al2C Fe1 95.7(4) 2_664 9_666 ?
Al2C Al2C Al1 114.6(4) 9_666 11_566 ?
Al2C Al2C Al1 108.3(2) 2_664 11_566 ?
Al2C Al2C Al1 75.30(19) 2_665 13_556 ?
Al2C Al2C Al1 78.1(2) 10_557 11_566 ?
Al2C Al2C Al1 114.6(4) 9_666 9_666 ?
Al2C Al2C Al1 94.8(2) 9_666 13_556 ?
Al2C Al2C Al1 78.1(2) 10_557 9_666 ?
Al2C Al2C Al1 78.44(19) 10_557 13_556 ?
Al2C Al2C Al1 84.6(3) 2_665 11_566 ?
Al2C Al2C Al1 84.6(3) 2_665 9_666 ?
Al2C Al2C Al1 98.2(2) 2_664 13_556 ?
Al2C Al2C Al1 108.3(2) 2_664 9_666 ?
Al2C Al2C Al2B 165.89(17) 10_557 . ?
Al2C Al2C Al2B 0.68(17) 2_665 1_556 ?
Al2C Al2C Al2B 163.7(3) 2_664 1_556 ?
Al2C Al2C Al2B 155.9(4) 9_666 1_556 ?
Al2C Al2C Al2B 1.5(4) 9_666 . ?
Al2C Al2C Al2B 8.48(14) 10_557 1_556 ?
Al2C Al2C Al2C 164.4(4) 2_664 2_665 ?
Al2C Al2C Al2C 172.20(19) 10_557 2_664 ?
Al2C Al2C Al2C 7.8(3) 9_666 2_664 ?
Al2C Al2C Al2C 164.4(4) 9_666 10_557 ?
Al2C Al2C Al2C 7.80(19) 10_557 2_665 ?
Al2C Al2C Al2C 156.6(5) 9_666 2_665 ?

_shelx_res_file                  
;
    fredrickson26_400.res created by SHELXL-2014/7

TITL Fredrickson26_400 in Cmcm
REM SUMP 0.165 0 1 2 1 3 1 4
CELL 0.71073 7.65979 6.41833 4.22242 90 90 90
ZERR 4 0.00242 0.0018 0.00142 0 0 0
LATT 7
SYMM -X,-Y,0.5+Z
SYMM -X,+Y,0.5-Z
SYMM +X,-Y,-Z
SFAC Al Fe
UNIT 11.01 4

L.S. 12
PLAN  10
SIZE 0.033 0.093 0.106
TEMP 127.24
fmap 2
acta
REM <olex2.extras>
REM <HklSrc "%.\\Fredrickson26_400.hkl">
REM </olex2.extras>

WGHT    0.016100    0.355300
FVAR       0.23331   0.01113
FE1   2    0.500000    0.827823    0.250000    10.25000    0.00781    0.00916 =
         0.01290    0.00000    0.00000    0.00000
AL1   1    0.312940    0.147764    0.250000    10.50000    0.01301    0.02181 =
         0.01061    0.00000    0.00000    0.00794
PART 1
AL2A  1    0.500000    0.500000    0.500000     0.06225   21.00000
PART 0
AL2B  1    0.500000    0.460939    0.250000     0.04385   21.00000
PART 2
AL2C  1    0.500000    0.522531    0.622387     0.08187   21.00000
HKLF 4

REM  Fredrickson26_400 in Cmcm
REM R1 =  0.0133 for     187 Fo > 4sig(Fo)  and  0.0136 for all     189 data
REM     18 parameters refined using      0 restraints

END

WGHT      0.0161      0.3553

REM Highest difference peak  0.263,  deepest hole -0.269,  1-sigma level  0.087
Q1    1   0.5000  0.9475  0.2500  10.25000  0.05    0.26
Q2    1   0.4463  0.4597  0.2500  10.50000  0.05    0.26
Q3    1   0.5000  0.6115  0.2500  10.25000  0.05    0.25
Q4    1   0.5000  0.6491  0.5909  10.50000  0.05    0.25
Q5    1   0.5000  0.3250  0.5885  10.50000  0.05    0.24
Q6    1   0.1872 -0.0016  0.2500  10.50000  0.05    0.23
Q7    1   0.5331  0.8133  0.0764  11.00000  0.05    0.23
Q8    1   0.5000  1.0101  0.0814  10.50000  0.05    0.22
Q9    1   0.5000  0.8516  0.0481  10.50000  0.05    0.22
Q10   1   0.6639  0.7807  0.2500  10.50000  0.05    0.20
;
_shelx_res_checksum              70070
_shelx_hkl_file                  
;
   0  -2   0   95.40    2.25
   0  -2   0   94.92    2.28
   0   2   0   99.28    2.24
   0   2   0   97.90    2.23
   0   2   0   99.35    2.28
   0  -2   0   95.69    2.23
   0  -4   0  132.87    3.21
   0   4   0  130.91    3.08
   0   4   0  130.26    3.19
   0  -4   0  134.36    3.10
   0   4   0  134.63    3.10
   0  -6   0  340.71    7.75
   0  -6   0  333.70    7.80
   0  -6   0  327.13    7.92
   0   6   0  345.09    7.74
   0  -8   0    3.79    0.36
   1   1   0   55.37    1.35
   1  -1   0   56.18    1.35
  -1   1   0   56.71    1.34
  -1  -1   0   56.70    1.31
  -1  -1   0   59.71    1.35
   1  -1   0   58.23    1.29
   1  -1   0   55.71    1.32
   1  -1   0   56.49    1.33
   1   1   0   57.63    1.32
  -1  -3   0  743.23   16.83
  -1  -3   0  745.81   16.85
  -1   3   0  734.46   16.68
   1  -3   0  734.72   16.96
   1   3   0  760.85   16.73
  -1   3   0  716.93   16.71
   1   3   0  738.40   16.73
   1   3   0  750.31   16.81
   1  -3   0  725.98   16.83
  -1  -5   0   21.00    0.61
  -1  -5   0   20.64    0.74
   1  -5   0   20.64    0.63
   1   5   0   19.61    0.59
  -1  -5   0   21.14    0.64
  -1   5   0   20.16    0.58
   1  -5   0   20.23    0.65
   1  -5   0   21.08    0.73
   1   5   0   21.18    0.64
  -1  -7   0    7.79    0.36
   1  -7   0    7.71    0.50
   1  -7   0    7.20    0.41
  -1  -7   0    7.55    0.40
  -1  -7   0    8.36    0.52
   1  -7   0    7.62    0.38
  -1  -9   0   45.19    1.41
   1  -9   0   45.64    1.44
  -2   0   0  256.18    5.56
   2   0   0  247.62    5.56
   2   0   0  239.98    5.56
  -2   0   0  233.41    5.50
   2   0   0  242.10    5.52
   2  -2   0    2.01    0.15
  -2  -2   0    1.96    0.10
  -2  -2   0    2.40    0.16
  -2   2   0    2.19    0.14
   2   2   0    2.00    0.14
   2  -2   0    1.92    0.12
   2  -2   0    2.19    0.07
   2   2   0    2.04    0.12
   2  -2   0    2.15    0.12
   2  -4   0   34.83    0.96
   2  -4   0   35.48    0.94
   2  -4   0   35.48    1.02
  -2  -4   0   34.80    1.03
  -2  -4   0   35.51    0.93
   2   4   0   35.01    0.92
   2   4   0   34.31    1.02
  -2   4   0   35.40    1.01
   2   4   0   33.97    0.96
  -2   4   0   36.30    0.86
   2  -6   0   61.69    1.80
   2   6   0   63.93    1.61
   2  -6   0   65.18    1.67
  -2  -6   0   62.40    1.66
   2  -6   0   63.10    1.70
  -2  -6   0   63.95    1.61
   2   6   0   64.64    1.69
  -2  -6   0   65.84    1.83
  -2  -8   0   30.62    1.02
   2  -8   0   31.83    1.01
   2  -8   0   31.25    1.07
   3  -1   0   40.60    1.03
   3   1   0   42.16    1.09
  -3   1   0   41.08    1.01
  -3  -1   0   42.31    1.08
  -3  -1   0   43.56    1.01
   3  -1   0   42.10    1.08
   3   1   0   41.68    1.05
   3  -1   0   41.98    1.04
   3  -1   0   40.32    0.99
  -3   1   0   42.54    1.07
   3   1   0   40.59    1.02
   3  -3   0   62.95    1.57
  -3   3   0   62.73    1.61
   3  -3   0   62.90    1.64
   3  -3   0   63.43    1.57
  -3  -3   0   64.30    1.53
  -3  -3   0   65.56    1.66
   3   3   0   62.67    1.56
   3   3   0   62.94    1.60
   3   3   0   62.77    1.64
  -3  -5   0   19.01    0.73
   3   5   0   19.28    0.60
   3  -5   0   18.58    0.71
   3   5   0   19.64    0.67
   3  -5   0   18.99    0.65
  -3  -5   0   19.78    0.61
   3  -5   0   20.52    0.64
   3   7   0   16.91    0.66
   3  -7   0   15.97    0.63
   3  -7   0   16.64    0.77
   3  -7   0   16.14    0.66
  -3  -7   0   17.82    0.65
  -4   0   0  460.55   10.90
   4   0   0  492.88   10.85
   4   0   0  489.69   10.94
  -4   0   0  484.69   10.92
   4   0   0  481.57   10.87
   4   0   0  467.18   10.85
   4   2   0    7.78    0.33
  -4  -2   0    7.81    0.36
   4  -2   0    8.06    0.35
   4  -2   0    8.33    0.24
  -4   2   0    8.18    0.34
   4  -2   0    7.95    0.30
  -4  -2   0    7.49    0.27
   4   2   0    7.95    0.30
   4  -2   0    8.05    0.31
   4   4   0    2.15    0.24
  -4  -4   0    2.00    0.28
  -4  -4   0    2.21    0.17
   4  -4   0    2.14    0.24
   4  -4   0    2.52    0.20
   4  -4   0    2.68    0.21
  -4  -6   0   93.84    2.38
   4  -6   0   95.33    2.43
   4  -6   0   96.24    2.45
   4  -6   0   95.27    2.57
   4   6   0   95.68    2.46
   4  -8   0    8.24    0.49
   4   8   0    8.91    0.50
   4  -8   0    9.06    0.52
   5   1   0   78.96    2.05
   5  -1   0   81.28    2.04
  -5   1   0   81.57    1.91
   5   1   0   79.47    1.96
   5  -1   0   82.28    1.91
   5  -1   0   80.69    1.94
  -5   1   0   81.95    2.03
  -5  -1   0   78.18    2.04
  -5  -1   0   76.48    1.89
   5  -1   0   79.85    1.97
   5   1   0   78.34    1.97
   5   3   0  600.26   13.35
   5  -3   0  583.70   13.31
   5  -3   0  603.07   13.41
   5  -3   0  586.77   13.30
  -5  -3   0  589.81   13.42
  -5  -3   0  573.84   13.23
   5   3   0  560.37   13.39
   5   3   0  577.64   13.28
   5  -5   0    6.56    0.36
   5  -5   0    7.04    0.44
   5   5   0    7.32    0.41
   5   5   0    6.24    0.32
   5  -5   0    6.43    0.36
  -5  -5   0    6.04    0.30
   5  -7   0   22.85    0.86
   5   7   0   23.22    0.87
   5  -7   0   23.18    0.86
   6   0   0  642.65   14.03
   6   0   0  622.85   14.01
   6   0   0  612.71   14.15
  -6   0   0  603.66   13.96
  -6   0   0  619.10   14.17
   6   0   0  606.01   14.04
   6  -2   0   29.30    0.86
   6   2   0   28.39    0.86
   6   2   0   28.13    0.82
   6  -2   0   27.75    0.74
   6   2   0   28.34    0.92
   6  -2   0   27.37    0.91
   6  -2   0   27.39    0.82
  -6  -2   0   28.21    0.76
  -6  -2   0   26.86    0.91
   6   4   0   24.10    0.79
   6  -4   0   27.01    0.84
   6   4   0   24.65    0.85
   6  -4   0   25.32    0.91
   6  -4   0   25.18    0.81
   6   6   0  146.16    3.69
   6  -6   0  147.32    3.66
   7  -1   0    0.87    0.17
   7   1   0    0.77    0.15
   7   1   0    0.67    0.12
   7   1   0    0.74    0.15
  -7  -1   0    0.83    0.11
   7  -1   0    0.73    0.12
   7   1   0    0.57    0.14
   7  -1   0    1.30    0.22
   7  -1   0    0.46    0.11
   7   3   0   96.67    2.38
   7  -3   0   91.19    2.31
   7  -3   0   88.94    2.44
   7   3   0   86.70    2.29
   7  -3   0   93.77    2.36
   7   5   0   18.75    0.76
   7  -5   0   19.94    0.76
   7  -5   0   19.03    0.72
   7  -7   0    0.71    0.21
   7  -7   0    0.50    0.22
   7   7   0    0.76    0.25
   8   0   0   17.47    0.65
   8   0   0   16.64    0.59
   8  -2   0    0.16    0.13
   8   2   0    0.22    0.12
   8   2   0    0.34    0.14
   8  -2   0    0.23    0.11
   8   4   0   15.06    0.65
   8  -4   0   14.16    0.64
   8  -4   0   14.25    0.59
   8   6   0   16.17    0.75
   8  -6   0   16.59    0.72
   8  -6   0   17.49    0.77
   9   1   0   -0.01    0.11
   9  -1   0   -0.07    0.11
   9   1   0    0.08    0.11
   9   3   0   42.03    1.31
   9  -3   0   45.81    1.37
   9  -3   0   40.42    1.33
   9   5   0    2.04    0.31
   9  -5   0    3.05    0.38
  10   0   0  146.78    3.68
  10   2   0    5.78    0.39
  10   2   0    4.85    0.38
  10  -2   0    5.42    0.42
   0   0  -1    0.05    0.02
   0   0  -1    0.05    0.02
   0   0   1    0.14    0.04
   0   0   1    0.07    0.03
   0   0   1    0.04    0.04
   0  -2   1    1.07    0.10
   0  -2   1    0.88    0.06
   0  -2  -1    1.17    0.09
   0   2   1    1.13    0.11
   0   2  -1    0.94    0.11
   0  -2  -1    0.97    0.09
   0   2  -1    1.05    0.12
   0  -2   1    0.93    0.10
   0  -2  -1    0.98    0.09
   0   2   1    0.96    0.07
   0  -4   1   20.62    0.56
   0   4  -1   21.22    0.64
   0   4   1   20.65    0.61
   0  -4   1   20.40    0.62
   0  -4   1   20.49    0.69
   0   4   1   20.97    0.56
   0  -4  -1   20.64    0.65
   0  -4  -1   20.28    0.61
   0  -4  -1   20.83    0.62
   0  -6  -1   78.78    2.00
   0   6   1   76.33    1.97
   0  -6   1   76.03    1.91
   0  -6  -1   82.81    2.09
   0   6  -1   73.65    1.98
   0  -6   1   78.21    2.00
   0  -6  -1   78.84    1.99
   0  -8   1    4.34    0.40
   0  -8  -1    4.02    0.38
   0  -8  -1    3.77    0.42
   0  -8  -1    4.17    0.37
   1  -1  -1  139.27    3.06
   1  -1  -1  132.68    3.11
   1  -1  -1  137.67    3.08
  -1  -1   1  132.65    3.09
   1   1   1  133.71    3.08
   1   1   1  137.05    3.11
   1  -1  -1  137.30    3.06
  -1   1  -1  130.70    3.11
   1  -1   1  132.76    3.07
   1   1  -1  136.67    3.11
  -1  -1  -1  127.50    3.09
  -1  -1  -1  133.40    3.05
  -1  -1  -1  136.49    3.09
  -1   1   1  143.76    3.06
  -1   1   1  130.20    3.09
   1  -1   1  135.84    3.08
   1  -1   1  132.28    3.07
   1   1  -1  131.02    3.11
  -1   1   1  136.51    3.08
   1  -3  -1   23.27    0.66
  -1  -3   1   24.14    0.66
   1  -3  -1   23.36    0.68
   1  -3  -1   23.03    0.66
   1   3   1   23.29    0.67
   1  -3  -1   24.44    0.67
  -1   3  -1   22.96    0.65
  -1  -3   1   24.35    0.71
  -1  -3   1   23.38    0.58
  -1   3  -1   23.34    0.72
   1   3   1   24.31    0.64
   1  -3   1   24.14    0.71
   1   3  -1   23.06    0.69
   1   3  -1   22.26    0.71
  -1  -3  -1   25.04    0.69
  -1   3   1   24.99    0.66
   1  -3   1   22.87    0.62
  -1  -3  -1   23.65    0.63
  -1   3   1   23.80    0.57
   1  -3   1   24.67    0.66
   1  -5  -1   49.62    1.32
  -1  -5   1   44.50    1.15
  -1  -5   1   42.18    1.33
   1   5   1   45.45    1.19
   1  -5  -1   47.60    1.24
  -1  -5   1   48.25    1.25
   1   5   1   46.51    1.24
  -1   5  -1   47.18    1.23
   1  -5  -1   46.40    1.26
   1   5  -1   45.63    1.27
   1   5  -1   45.03    1.35
  -1   5   1   48.83    1.24
   1  -5   1   47.96    1.26
  -1  -5  -1   44.60    1.22
  -1  -5  -1   46.07    1.31
   1  -5   1   46.29    1.19
   1  -5   1   46.82    1.35
  -1  -5  -1   46.27    1.24
  -1  -7   1   30.43    0.98
   1   7   1   30.66    0.95
   1  -7  -1   31.46    1.00
   1  -7  -1   32.60    0.99
   1  -7  -1   30.56    1.07
  -1  -7  -1   30.17    1.07
  -1  -7  -1   30.28    0.97
  -1  -7  -1   31.48    0.96
   1   7  -1   31.42    0.99
   1  -7   1   31.22    0.99
   1  -9  -1   11.60    0.64
  -1  -9   1   13.45    0.64
   1  -9   1   12.34    0.62
  -1  -9  -1   12.92    0.63
   2   0  -1    0.38    0.07
   2   0   1    0.04    0.04
  -2   0   1    0.01    0.04
   2   0  -1    0.07    0.05
   2   0   1    0.01    0.04
   2   0  -1    0.03    0.04
   2   0   1    0.08    0.02
  -2   0  -1    0.04    0.05
   2   0  -1    0.05    0.03
   2  -2  -1  673.03   14.96
  -2  -2   1  645.98   14.97
   2  -2  -1  664.78   14.83
  -2  -2   1  651.25   14.80
   2   2   1  642.14   14.75
  -2   2  -1  648.71   14.90
   2  -2  -1  671.96   15.06
   2  -2  -1  666.06   14.76
   2   2   1  653.89   14.78
   2  -2   1  646.10   15.04
  -2  -2  -1  633.49   14.77
  -2  -2  -1  648.46   14.96
  -2   2   1  636.72   14.94
   2   2  -1  670.42   14.82
   2  -2   1  645.66   14.81
   2   2  -1  633.99   14.80
   2  -2   1  665.38   14.84
   2   2  -1  660.97   14.72
   2  -2   1  666.67   14.80
  -2  -4   1  203.59    4.63
   2  -4  -1  206.39    4.76
  -2   4  -1  207.34    4.85
   2  -4  -1  204.68    4.78
   2   4   1  201.36    4.72
  -2  -4   1  211.12    4.74
  -2   4  -1  208.94    4.71
   2  -4  -1  202.67    4.74
   2   4   1  201.10    4.75
  -2  -4   1  202.36    4.83
   2  -4   1  201.45    4.84
  -2  -4  -1  204.24    4.69
  -2  -4  -1  205.73    4.81
   2  -4   1  193.69    4.71
   2  -4   1  206.76    4.74
   2   4  -1  193.62    4.62
   2   4  -1  204.96    4.80
   2  -6  -1    0.02    0.11
  -2  -6   1    0.08    0.10
   2  -6  -1    0.07    0.10
   2   6   1    0.09    0.10
   2  -6  -1    0.09    0.10
   2   6   1    0.02    0.09
   2  -6   1    0.20    0.11
   2   6  -1    0.05    0.12
  -2  -6  -1    0.07    0.10
   2  -6   1    0.12    0.10
  -2  -6  -1    0.07    0.09
  -2  -6  -1    0.08    0.12
   2   8   1   68.04    1.77
   2  -8  -1   65.90    1.82
   2  -8  -1   64.89    1.94
   2  -8  -1   63.28    1.85
  -2  -8   1   62.01    1.81
  -2  -8  -1   66.30    1.79
  -2  -8  -1   65.43    1.97
   2  -8   1   64.21    1.83
   3  -1  -1  666.14   15.05
  -3   1  -1  644.88   14.86
   3  -1  -1  665.69   15.19
  -3  -1   1  667.84   14.81
   3  -1  -1  665.19   15.03
   3  -1  -1  663.58   14.86
   3   1   1  641.81   14.80
   3   1   1  666.60   14.82
   3  -1   1  666.52   14.98
   3   1  -1  639.04   14.83
  -3  -1  -1  652.41   15.06
   3  -1   1  628.88   14.84
   3  -1   1  640.80   14.81
  -3   1   1  669.09   15.11
   3  -1   1  648.91   15.00
   3   1  -1  649.13   14.87
   3   1  -1  673.94   14.86
   3   3   1    0.62    0.12
   3   3   1    0.79    0.12
   3  -3  -1    0.85    0.14
   3  -3  -1    0.59    0.10
  -3  -3   1    0.53    0.10
  -3  -3   1    0.29    0.09
  -3   3  -1    0.51    0.11
   3  -3  -1    0.68    0.12
   3   3  -1    0.97    0.17
   3  -3   1    0.66    0.14
   3  -3   1    1.06    0.13
  -3  -3  -1    0.57    0.12
   3  -3   1    0.69    0.11
   3   3  -1    0.47    0.11
   3   3  -1    0.66    0.07
   3  -3   1    0.66    0.08
  -3  -3  -1    0.89    0.08
   3   5   1  302.12    7.16
  -3  -5   1  317.21    7.16
   3   5   1  319.70    7.16
   3  -5  -1  307.72    7.19
   3  -5  -1  311.15    7.23
   3  -5  -1  309.10    7.17
   3  -5   1  302.93    7.29
   3  -5   1  306.61    7.16
   3  -5   1  303.26    7.13
   3   5  -1  312.60    7.23
  -3  -5  -1  303.38    7.26
   3   5  -1  307.06    7.31
  -3  -5  -1  313.79    7.09
   3  -7  -1   51.91    1.48
   3   7   1   50.81    1.43
  -3  -7   1   48.94    1.45
   3  -7  -1   52.88    1.52
   3  -7  -1   53.21    1.58
   3   7   1   51.05    1.43
  -3  -7  -1   50.84    1.44
  -3  -7  -1   49.88    1.59
   3  -7   1   53.91    1.45
   3  -7   1   53.36    1.50
   3   7  -1   48.78    1.49
   4   0  -1   -0.08    0.05
   4   0   1   -0.03    0.06
   4   0   1    0.08    0.05
   4   0   1    0.02    0.03
   4   0  -1    0.04    0.05
  -4   0  -1    0.02    0.08
   4   0   1    0.02    0.05
   4   0  -1    0.02    0.05
  -4   0   1    0.04    0.05
   4   2   1  153.61    3.79
  -4  -2   1  157.53    3.79
  -4   2  -1  159.44    3.82
   4  -2  -1  158.58    3.74
   4  -2  -1  163.31    3.78
   4   2   1  158.51    3.75
   4   2   1  158.79    3.75
   4  -2  -1  164.33    3.78
  -4  -2   1  165.59    3.73
   4  -2  -1  161.19    3.63
   4   2  -1  158.47    3.67
   4   2  -1  157.91    3.78
  -4   2   1  165.38    3.74
   4  -2   1  160.00    3.70
   4  -2   1  158.23    3.80
   4   2  -1  160.93    3.83
  -4  -2  -1  154.97    3.61
  -4  -2  -1  160.99    3.82
   4  -2   1  152.35    3.69
   4  -2   1  160.11    3.75
   4   4   1   94.07    2.41
  -4  -4   1  101.74    2.39
   4  -4  -1  100.26    2.48
   4  -4  -1   96.93    2.42
   4   4   1  100.57    2.44
  -4   4  -1   99.19    2.51
   4  -4  -1   95.60    2.44
  -4   4  -1  102.89    2.42
   4   4  -1   96.75    2.47
   4  -4   1   96.30    2.39
  -4  -4  -1   93.08    2.50
   4   4  -1   96.26    2.53
   4  -4   1   99.18    2.52
   4  -4   1   94.00    2.40
   4  -6  -1   14.26    0.58
   4   6   1   14.15    0.57
  -4  -6   1   13.65    0.55
   4  -6  -1   14.42    0.63
   4  -6  -1   13.51    0.58
   4   6   1   13.11    0.54
  -4  -6  -1   12.94    0.64
   4  -6   1   13.74    0.56
   4  -6   1   14.08    0.55
   4   6  -1   13.63    0.61
   4  -8  -1   31.63    1.12
  -4  -8   1   30.95    1.06
   4  -8  -1   31.54    1.18
   4  -8  -1   30.79    1.07
   4  -8   1   31.12    1.07
   4   8  -1   30.39    1.09
  -5   1  -1    5.94    0.34
   5   1   1    6.54    0.29
   5   1   1    6.42    0.30
   5  -1  -1    5.71    0.27
   5   1   1    5.88    0.32
   5  -1  -1    6.14    0.30
  -5  -1   1    6.33    0.28
   5  -1  -1    5.86    0.32
   5   1   1    6.23    0.20
   5  -1  -1    5.83    0.24
   5   1  -1    6.25    0.34
   5  -1   1    6.40    0.33
   5   1  -1    6.42    0.30
   5  -1   1    5.76    0.25
  -5   1   1    6.52    0.27
   5  -1   1    6.17    0.30
   5   1  -1    6.29    0.26
   5  -1   1    6.05    0.23
  -5  -1  -1    5.85    0.34
  -5   3  -1   36.51    1.08
   5  -3  -1   36.25    1.05
   5  -3  -1   35.41    1.02
  -5  -3   1   34.49    0.97
   5   3   1   33.98    1.01
   5   3   1   34.90    1.01
   5  -3  -1   35.18    1.00
   5  -3   1   34.92    1.07
   5  -3   1   34.92    1.00
   5   3  -1   34.58    1.10
   5  -3   1   35.68    0.96
   5   3  -1   34.73    0.92
   5   3  -1   34.98    1.05
  -5  -3  -1   33.23    1.08
   5  -3   1   35.85    0.91
   5  -5  -1    1.99    0.26
  -5  -5   1    2.33    0.24
   5  -5  -1    2.71    0.29
   5   5   1    1.97    0.24
   5  -5  -1    2.31    0.26
   5   5   1    2.26    0.25
   5  -5   1    2.74    0.27
  -5  -5  -1    2.48    0.34
   5   5  -1    2.36    0.29
   5  -5   1    2.48    0.26
   5  -7  -1   25.36    0.98
   5   7   1   24.03    0.87
  -5  -7   1   24.00    0.85
   5  -7  -1   25.24    0.92
   5  -7  -1   22.93    0.88
   5  -7   1   23.58    0.86
   5  -7   1   23.05    0.86
   5   7  -1   24.07    0.93
   6   0   1    0.09    0.07
   6   0  -1    0.17    0.08
  -6   0  -1    0.13    0.12
   6   0   1    0.19    0.10
   6   0  -1    0.12    0.08
   6   0  -1    0.16    0.10
  -6   0   1    0.20    0.08
   6   0  -1    0.10    0.09
  -6   2  -1   10.22    0.49
   6  -2  -1   11.13    0.45
   6  -2  -1   10.80    0.47
   6   2   1   10.01    0.43
   6  -2  -1   10.34    0.42
  -6  -2   1    9.48    0.40
   6   2   1   10.10    0.43
   6  -2   1   10.71    0.37
   6   2  -1   10.28    0.49
   6  -2   1   10.02    0.37
  -6   2   1   10.41    0.40
   6  -2   1   10.52    0.44
   6   2  -1   10.11    0.45
  -6  -2  -1    9.86    0.50
   6   2  -1    9.83    0.38
   6  -4  -1   14.13    0.61
   6  -4  -1   14.33    0.57
   6  -4  -1   13.53    0.57
  -6  -4   1   13.97    0.52
   6   4   1   13.18    0.56
   6   4   1   13.30    0.56
   6  -4   1   14.16    0.53
   6   4  -1   14.31    0.61
   6  -4   1   13.88    0.56
  -6  -4  -1   13.19    0.64
   6  -6  -1   18.39    0.74
   6   6   1   17.53    0.69
   6  -6  -1   19.12    0.75
   6   6   1   18.41    0.73
   6  -6  -1   17.04    0.77
  -6  -6   1   17.76    0.68
   6  -6   1   19.64    0.72
   6  -6   1   18.26    0.72
   6   6  -1   17.26    0.77
   7   1   1  122.41    2.91
   7   1   1  122.09    2.95
   7  -1  -1  112.97    2.89
  -7  -1   1  119.74    2.87
   7  -1  -1  120.07    2.93
   7  -1  -1  117.56    3.01
   7  -1  -1  118.78    2.90
   7   1  -1  120.81    3.04
   7  -1   1  117.41    2.94
  -7  -1  -1  114.50    3.03
  -7   1   1  118.94    2.87
   7   1  -1  114.80    2.87
   7  -1   1  117.10    2.85
   7   1  -1  120.43    2.92
   7   3   1    0.05    0.11
   7  -3  -1   -0.09    0.10
  -7  -3   1    0.12    0.10
   7  -3  -1   -0.09    0.09
   7   3   1   -0.03    0.10
   7  -3  -1    0.06    0.11
   7   3  -1    0.07    0.13
  -7  -3  -1    0.18    0.15
   7   3  -1   -0.05    0.10
   7  -3   1    0.01    0.08
   7  -3   1   -0.02    0.10
   7  -5  -1   73.66    1.99
   7  -5  -1   71.19    2.05
   7  -5  -1   73.49    1.99
   7   5   1   68.61    1.95
   7   5   1   70.42    1.97
   7  -5   1   73.14    1.93
   7  -5   1   73.63    1.99
   7   5  -1   70.61    2.02
  -8   0   1    0.08    0.09
   8   0  -1    0.04    0.14
   8   0  -1    0.05    0.10
   8   0   1    0.09    0.09
   8   0   1   -0.07    0.10
   8   0  -1    0.21    0.10
   8   0  -1    0.11    0.10
   8   2   1  194.14    4.75
   8  -2  -1  201.94    4.74
   8  -2  -1  197.95    4.73
   8   2   1  201.37    4.73
  -8  -2   1  198.59    4.66
   8  -2  -1  193.04    4.84
   8   2  -1  194.27    4.74
   8   2  -1  188.64    4.88
   8  -2   1  201.53    4.77
   8  -4  -1   82.50    2.15
   8   4   1   82.01    2.14
   8   4   1   79.40    2.13
   8  -4  -1   80.42    2.23
   8  -4  -1   78.08    2.14
   8  -4   1   78.77    2.15
   8   4  -1   80.12    2.17
   8  -4   1   66.27    2.15
   8  -6  -1    0.29    0.19
   8   6   1    0.37    0.20
   8  -6  -1    0.43    0.19
   8  -6  -1    0.52    0.23
   8  -6   1    0.24    0.19
   8   6  -1    0.12    0.20
   8  -6   1    0.33    0.17
   9  -1  -1   68.59    1.92
   9  -1  -1   69.42    2.07
   9   1   1   74.12    1.93
   9  -1  -1   70.52    1.95
   9   1   1   71.88    1.98
   9  -1   1   73.73    2.00
   9   1  -1   73.02    1.93
  -9   1   1   72.98    1.88
   9   1  -1   73.72    1.94
   9   3   1    1.26    0.24
   9  -3  -1    1.26    0.24
   9   3   1    1.87    0.28
   9  -3  -1    1.60    0.29
   9  -3  -1    1.17    0.22
   9  -3   1    1.60    0.27
   9   3  -1    1.66    0.27
   9   5  -1   46.21    1.50
  10   0  -1    0.00    0.13
  10   0   1    0.23    0.16
  10   0   1    0.00    0.11
  10   2   1    5.17    0.39
  10  -2  -1    5.73    0.42
  10   2   1    5.36    0.42
  10  -2   1    5.22    0.43
  10   2  -1    4.77    0.38
   0   0  -2  955.75   21.71
   0   0   2 1000.00   21.94
   0   0  -2  951.78   21.72
   0   0   2  953.99   21.99
   0   0   2  951.68   21.91
   0  -2  -2  169.98    3.87
   0   2   2  173.06    3.84
   0  -2  -2  167.71    3.79
   0   2  -2  171.85    3.92
   0  -2   2  155.93    3.86
   0   2   2  172.72    3.89
   0  -2  -2  155.77    3.80
   0   2   2  159.56    3.83
   0  -2   2  165.02    3.78
   0   2  -2  169.45    3.92
   0  -2   2  171.43    3.86
   0  -4   2  197.45    4.69
   0  -4  -2  202.17    4.68
   0   4   2  203.98    4.72
   0   4  -2  200.87    4.75
   0   4   2  202.79    4.61
   0   4  -2  202.83    4.81
   0  -4  -2  200.90    4.68
   0  -4  -2  193.78    4.71
   0  -6  -2  159.56    3.78
   0  -6  -2  153.87    3.80
   0   6  -2  156.22    3.82
   0   6   2  158.23    3.78
   0  -6  -2  156.51    3.80
   0  -6   2  149.71    3.77
   0  -8   2   13.07    0.62
   0  -8  -2   13.41    0.64
   0  -8  -2   14.29    0.70
   0  -8  -2   14.23    0.64
   0   8   2   15.02    0.64
   1   1   2  132.42    3.04
  -1  -1   2  129.85    3.03
   1   1   2  126.76    2.98
  -1   1  -2  121.83    3.03
   1  -1  -2  135.66    3.03
  -1  -1   2  131.40    2.95
   1   1   2  133.23    3.06
  -1  -1   2  133.94    3.04
  -1   1  -2  131.30    3.05
   1   1  -2  129.51    3.03
  -1  -1  -2  124.36    2.99
  -1  -1  -2  131.34    2.99
  -1   1   2  129.91    3.01
   1   1  -2  127.69    3.08
  -1   1   2  132.24    3.03
   1  -1   2  130.39    3.00
   1  -1   2  127.45    3.04
   1  -1   2  128.06    3.00
  -1   1   2  133.14    3.02
   1   1  -2  130.03    3.02
   1  -3  -2  283.26    6.54
   1  -3  -2  290.62    6.58
  -1  -3   2  288.46    6.57
   1   3   2  285.20    6.52
   1   3   2  291.81    6.60
  -1   3  -2  285.23    6.66
   1  -3  -2  285.96    6.59
  -1   3  -2  282.61    6.60
   1  -3  -2  281.10    6.51
   1  -3   2  287.89    6.55
  -1   3   2  297.49    6.48
  -1  -3  -2  270.35    6.56
   1  -3   2  278.09    6.49
  -1   3   2  292.50    6.57
  -1  -3  -2  286.91    6.52
   1  -3   2  284.87    6.55
   1   3  -2  288.89    6.64
   1   3  -2  282.68    6.65
  -1  -3  -2  282.14    6.54
   1  -5  -2   54.58    1.47
  -1   5  -2   53.59    1.57
   1   5   2   54.61    1.48
   1  -5  -2   55.70    1.46
  -1  -5   2   55.44    1.46
  -1   5  -2   53.47    1.49
   1  -5  -2   53.96    1.48
   1   5   2   53.74    1.37
  -1  -5  -2   54.23    1.47
   1   5  -2   58.14    1.62
  -1  -5  -2   54.85    1.42
   1  -5   2   54.93    1.46
   1   5  -2   54.30    1.53
  -1   5   2   54.73    1.46
  -1  -5  -2   53.36    1.48
   1  -7  -2   21.76    0.85
   1   7   2   23.95    0.83
   1  -7  -2   23.52    0.84
   1  -7  -2   23.32    0.85
  -1  -7   2   22.92    0.82
   1   7  -2   21.65    0.85
  -1  -7  -2   23.18    0.87
  -1  -7  -2   23.19    0.83
   1  -7   2   21.45    0.81
  -1   7   2   23.49    0.81
  -1  -7  -2   25.43    1.00
   2   0   2   24.57    0.68
   2   0  -2   24.47    0.69
   2   0  -2   23.62    0.62
   2   0   2   24.94    0.61
   2   0   2   25.21    0.69
   2   0  -2   24.79    0.64
  -2   0  -2   23.78    0.68
   2   0  -2   25.46    0.65
  -2   0   2   25.40    0.69
  -2   0  -2   23.51    0.67
  -2   0   2   24.57    0.66
   2  -2  -2   36.84    0.96
   2  -2  -2   37.89    1.05
   2  -2  -2   37.70    1.00
   2  -2  -2   37.96    0.95
   2  -2  -2   37.16    0.96
  -2  -2   2   40.55    1.02
   2   2   2   39.33    1.05
  -2   2  -2   40.01    1.07
   2   2   2   38.99    1.00
   2   2  -2   38.84    1.06
   2  -2   2   38.52    1.01
   2  -2   2   39.17    0.98
   2   2  -2   37.29    1.07
  -2  -2  -2   37.99    1.02
  -2   2   2   38.64    0.94
  -2   2   2   38.66    0.99
  -2  -2  -2   36.37    0.92
  -2   2   2   39.53    1.02
  -2  -2  -2   40.10    1.01
   2  -2   2   38.87    0.99
  -2   4  -2    1.22    0.18
   2  -4  -2    0.80    0.13
   2   4   2    1.02    0.14
   2  -4  -2    1.23    0.16
   2  -4  -2    0.92    0.16
  -2  -4   2    0.91    0.15
   2   4   2    1.20    0.17
  -2   4  -2    1.20    0.20
  -2  -4  -2    1.00    0.15
   2  -4   2    0.89    0.14
  -2  -4  -2    1.13    0.13
   2  -4   2    1.00    0.13
   2   4  -2    1.17    0.21
   2   4  -2    1.15    0.22
   2  -4   2    1.39    0.15
  -2   4   2    0.82    0.13
   2   6   2   14.61    0.59
  -2  -6   2   15.30    0.59
   2  -6  -2   14.71    0.60
   2  -6  -2   14.86    0.61
  -2   6  -2   15.39    0.65
   2  -6  -2   14.14    0.60
   2   6   2   15.43    0.53
  -2  -6  -2   15.42    0.64
   2  -6   2   15.30    0.59
   2   6  -2   15.74    0.67
  -2  -6  -2   15.09    0.60
  -2  -8   2   43.15    1.37
   2   8   2   46.76    1.37
   2  -8  -2   46.32    1.41
   2  -8  -2   44.62    1.42
   2  -8  -2   44.01    1.43
  -2  -8  -2   41.61    1.44
  -2  -8  -2   43.84    1.37
   2  -8   2   44.41    1.38
   2   8  -2   44.29    1.41
   3   1   2    0.25    0.08
   3   1   2    0.08    0.06
   3  -1  -2    0.12    0.06
  -3  -1   2    0.02    0.06
   3  -1  -2    0.17    0.07
   3  -1  -2    0.16    0.07
  -3   1  -2    0.05    0.07
   3  -1  -2    0.11    0.06
   3  -1   2    0.13    0.04
   3   1  -2    0.15    0.07
   3   1  -2    0.15    0.08
   3   1  -2    0.04    0.04
   3  -1   2    0.04    0.06
  -3   1   2    0.14    0.07
  -3  -1  -2    0.11    0.07
   3   1  -2    0.05    0.08
   3  -1   2    0.15    0.08
  -3  -1  -2    0.12    0.08
  -3   3  -2    3.20    0.26
   3   3   2    3.19    0.20
  -3  -3   2    2.86    0.20
   3  -3  -2    2.81    0.19
   3  -3  -2    3.09    0.21
   3   3   2    2.90    0.23
   3  -3  -2    3.74    0.25
   3  -3   2    3.01    0.19
   3   3  -2    3.14    0.32
   3  -3   2    2.85    0.19
  -3   3   2    3.66    0.22
   3   3  -2    3.14    0.27
  -3  -3  -2    2.83    0.23
   3  -3   2    2.93    0.21
  -3  -5   2   52.24    1.39
   3   5   2   48.85    1.34
   3  -5  -2   51.02    1.43
   3   5   2   52.25    1.41
   3  -5  -2   50.69    1.38
   3  -5  -2   50.45    1.40
  -3   5  -2   48.82    1.52
  -3   5  -2   50.57    1.37
   3  -5   2   50.22    1.37
   3   5  -2   49.53    1.48
  -3  -5  -2   49.26    1.43
   3   5  -2   48.62    1.53
   3  -5   2   50.67    1.34
   3  -7  -2    1.79    0.29
   3  -7  -2    2.01    0.29
  -3  -7   2    2.10    0.28
   3   7   2    1.57    0.25
   3  -7  -2    1.10    0.24
   3  -7   2    1.68    0.25
  -3  -7  -2    1.92    0.27
   3   7  -2    2.82    0.37
  -3  -7  -2    2.35    0.32
   4   0   2  155.12    3.73
   4   0   2  160.15    3.76
   4   0  -2  161.27    3.77
   4   0  -2  153.85    3.75
  -4   0   2  160.95    3.76
   4   0  -2  153.38    3.67
  -4   0  -2  167.61    3.82
  -4  -2   2   46.24    1.23
   4   2   2   46.35    1.22
  -4   2  -2   47.28    1.31
   4  -2  -2   46.16    1.21
   4  -2  -2   46.40    1.29
   4  -2  -2   47.75    1.22
   4  -2  -2   45.14    1.14
   4   2   2   46.85    1.25
   4  -2   2   44.82    1.20
   4   2  -2   45.21    1.30
  -4   2   2   44.61    1.23
   4   2  -2   46.91    1.29
   4  -2   2   45.11    1.15
   4  -2   2   45.32    1.23
  -4  -2  -2   46.37    1.28
  -4   4  -2   24.64    0.74
  -4   4  -2   23.95    0.86
   4   4   2   22.79    0.74
   4  -4  -2   23.17    0.76
   4  -4  -2   23.21    0.80
   4   4   2   22.44    0.77
  -4  -4   2   22.65    0.74
   4  -4  -2   24.03    0.75
  -4  -4  -2   24.09    0.82
   4  -4   2   22.90    0.71
   4  -4   2   22.76    0.74
   4   4  -2   23.42    0.87
   4  -4   2   23.82    0.69
   4   4  -2   22.95    0.83
   4  -6  -2   36.42    1.13
   4  -6  -2   33.66    1.09
   4  -6  -2   34.66    1.09
   4   6   2   33.28    1.03
   4   6   2   33.91    1.07
  -4  -6   2   32.65    1.06
  -4  -6  -2   34.26    1.16
   4  -6   2   33.49    1.05
   4   6  -2   33.55    1.16
   4  -6   2   34.82    1.03
   5  -1  -2  140.11    3.41
   5  -1  -2  142.92    3.37
  -5  -1   2  141.23    3.36
   5   1   2  141.02    3.32
   5  -1  -2  142.35    3.30
   5  -1  -2  136.43    3.28
  -5   1  -2  138.16    3.44
   5   1  -2  133.26    3.23
   5   1  -2  139.01    3.37
   5  -1   2  138.23    3.35
  -5   1   2  141.68    3.35
  -5  -1  -2  133.31    3.41
   5   1  -2  140.89    3.41
   5  -1   2  139.82    3.32
   5  -3  -2  284.24    6.67
   5   3   2  283.94    6.65
   5  -3  -2  275.14    6.72
   5  -3  -2  289.02    6.66
   5   3   2  287.32    6.71
  -5   3  -2  283.78    6.79
  -5  -3   2  288.05    6.66
   5  -3   2  281.68    6.60
   5  -3   2  293.57    6.68
  -5  -3  -2  287.52    6.76
   5  -3   2  288.12    6.59
   5   3  -2  291.34    6.81
  -5   3   2  278.49    6.66
   5   3  -2  293.71    6.76
   5  -5  -2   24.73    0.86
  -5  -5   2   26.22    0.85
   5  -5  -2   24.11    0.89
   5   5   2   25.20    0.83
   5  -5  -2   25.04    0.87
   5   5   2   24.65    0.87
   5  -5   2   24.94    0.84
   5  -5   2   24.26    0.81
   5   5  -2   26.22    0.95
   5   5  -2   27.15    1.01
  -5  -5  -2   25.33    0.93
   5   7   2   38.18    1.20
   5  -7  -2   37.89    1.25
  -5  -7   2   35.36    1.19
   5   7   2   36.05    1.15
   5  -7  -2   36.70    1.22
   5  -7  -2   37.98    1.26
   5  -7   2   39.32    1.20
   5   7  -2   38.06    1.30
  -5  -7  -2   33.51    1.28
   6   0  -2  263.36    6.37
   6   0  -2  286.79    6.54
   6   0   2  282.40    6.43
  -6   0   2  281.08    6.46
  -6   0  -2  274.24    6.57
   6   0   2  277.08    6.48
   6   0  -2  272.39    6.43
   6  -2  -2   64.87    1.72
  -6   2  -2   67.29    1.87
   6   2   2   66.33    1.73
   6  -2  -2   65.97    1.77
  -6  -2   2   66.58    1.74
   6   2   2   67.60    1.78
   6  -2  -2   61.88    1.78
   6  -2   2   63.96    1.69
   6  -2   2   64.84    1.76
   6   2  -2   66.74    1.79
   6   2  -2   70.24    1.87
  -6  -2  -2   64.94    1.84
  -6   2   2   65.53    1.74
   6   4   2   53.06    1.50
   6  -4  -2   55.76    1.53
  -6  -4   2   54.00    1.50
   6  -4  -2   53.92    1.57
   6  -4  -2   55.96    1.54
   6   4   2   53.27    1.55
   6   4  -2   53.87    1.59
   6  -4   2   53.34    1.44
  -6  -4  -2   51.95    1.60
   6   4  -2   52.03    1.66
   6  -4   2   55.88    1.53
   6  -6  -2   72.72    2.05
   6   6   2   71.63    2.03
  -6  -6   2   74.60    2.03
   6  -6  -2   72.27    2.08
   6  -6  -2   73.99    2.08
   6   6  -2   77.13    2.16
   6  -6   2   74.39    2.03
  -6  -6  -2   72.30    2.16
   6  -6   2   74.96    1.99
  -7  -1   2    6.67    0.36
   7  -1  -2    6.52    0.40
   7  -1  -2    6.08    0.33
   7   1   2    6.26    0.38
   7   1   2    6.10    0.34
   7  -1  -2    6.03    0.38
  -7   1  -2    5.90    0.42
   7   1  -2    6.55    0.42
  -7   1   2    6.42    0.35
   7  -1   2    5.56    0.32
   7  -1   2    6.58    0.38
  -7  -1  -2    6.36    0.43
   7   1  -2    5.95    0.36
   7   3   2   29.94    0.94
  -7  -3   2   28.76    0.93
   7  -3  -2   28.95    0.97
   7   3   2   28.13    0.97
   7  -3  -2   28.41    0.98
   7  -3  -2   27.89    0.92
   7  -3   2   29.18    0.96
   7   3  -2   27.49    0.98
  -7  -3  -2   28.62    1.05
   7   3  -2   28.00    1.07
   7   5   2   35.44    1.16
   7  -5  -2   37.21    1.21
   7  -5  -2   38.26    1.21
   7   5   2   33.34    1.17
  -7  -5   2   35.83    1.15
   7  -5  -2   38.05    1.24
   7   5  -2   36.07    1.25
   7  -5   2   37.60    1.19
  -7  -5  -2   35.58    1.29
   8   0   2    1.06    0.22
   8   0  -2    0.86    0.20
  -8   0   2    1.04    0.19
   8   0  -2    0.61    0.18
  -8   0  -2    0.95    0.23
   8   0   2    0.86    0.17
   8  -2  -2    7.68    0.42
   8  -2  -2    8.07    0.47
   8  -2  -2    7.49    0.45
   8   2   2    7.77    0.46
  -8  -2   2    7.71    0.42
   8   2   2    7.62    0.42
   8   2  -2    8.06    0.52
   8  -2   2    8.18    0.40
   8  -2   2    9.38    0.49
  -8  -2  -2    6.69    0.50
  -8   2   2    7.68    0.41
   8   2  -2    8.19    0.46
   8  -4  -2    1.18    0.25
   8   4   2    1.36    0.25
   8  -4  -2    1.24    0.25
   8   4   2    1.47    0.27
   8  -4  -2    1.19    0.24
  -8  -4   2    1.25    0.23
   8   4  -2    1.57    0.28
   8  -4   2    1.57    0.26
  -8  -4  -2    1.18    0.28
   9  -1  -2    5.93    0.45
   9   1   2    5.71    0.38
  -9  -1   2    5.47    0.36
   9  -1  -2    5.92    0.45
   9   1   2    5.10    0.41
   9  -1  -2    5.31    0.41
   9  -1   2    5.75    0.41
   9   1  -2    5.47    0.41
   9   1  -2    5.56    0.47
   9   1  -2    5.49    0.38
  -9   1   2    5.69    0.37
   9  -1   2    5.18    0.35
   9   3   2   14.69    0.69
  -9  -3   2   12.24    0.84
   9   3   2   15.25    0.65
   9  -3  -2   15.40    0.71
   9  -3  -2   13.99    0.65
   9  -3  -2   14.23    0.67
   9   3  -2   13.44    0.67
   9  -3   2   13.09    0.66
  10   0  -2   80.99    2.26
 -10   0   2   84.35    2.19
  10   0   2   79.56    2.17
  10   0  -2   79.05    2.36
  10   0   2   80.73    2.27
  10  -2  -2   15.58    0.70
  10   2   2   15.98    0.75
  10  -2  -2   17.01    0.74
  10   2   2   16.63    0.70
  10  -2  -2   15.35    0.77
  10  -2   2   15.58    0.74
  10   2  -2   15.38    0.70
   0   0   3    0.12    0.06
   0   0   3    0.06    0.06
   0   0  -3    0.06    0.05
   0   0  -3    0.09    0.05
   0   0   3    0.42    0.10
   0   2  -3    1.14    0.18
   0  -2   3    1.26    0.15
   0  -2  -3    0.93    0.14
   0   2   3    0.99    0.12
   0  -2   3    0.88    0.13
   0   2   3    1.04    0.15
   0  -2   3    0.72    0.13
   0   2   3    1.23    0.15
   0   2  -3    1.18    0.18
   0   4  -3   16.72    0.69
   0   4  -3   16.73    0.65
   0  -4  -3   16.21    0.60
   0  -4   3   16.16    0.58
   0   4   3   16.33    0.51
   0  -4  -3   16.56    0.58
   0  -4  -3   16.19    0.52
   0   4   3   15.51    0.59
   0  -6   3   26.08    0.89
   0   6  -3   28.51    1.08
   0   6  -3   27.06    0.97
   0  -6  -3   27.28    0.88
   0  -6  -3   25.66    0.92
   0   6   3   25.63    0.90
   1   1   3   50.70    1.28
  -1   1  -3   47.51    1.27
   1   1   3   48.92    1.20
   1  -1  -3   49.49    1.25
  -1  -1   3   48.67    1.29
   1   1   3   50.21    1.27
  -1  -1   3   47.01    1.18
   1  -1  -3   48.46    1.30
  -1  -1   3   48.45    1.26
  -1  -1  -3   51.91    1.19
   1   1  -3   47.95    1.22
   1  -1   3   45.67    1.28
  -1   1   3   49.52    1.26
  -1  -1  -3   47.14    1.19
  -1   1   3   47.23    1.25
  -1   1   3   50.72    1.25
   1  -1   3   48.29    1.23
   1  -1   3   49.38    1.23
   1   1  -3   49.02    1.26
   1   1  -3   48.51    1.34
  -1   3  -3    5.52    0.35
  -1  -3   3    5.10    0.28
  -1   3  -3    5.07    0.34
   1   3   3    5.37    0.30
   1   3   3    5.41    0.27
   1  -3  -3    5.09    0.29
   1  -3  -3    5.11    0.20
   1  -3  -3    5.06    0.29
   1  -3   3    4.89    0.28
  -1   3   3    5.34    0.24
  -1  -3  -3    5.54    0.26
  -1   3   3    5.41    0.29
  -1  -3  -3    5.44    0.24
   1   3  -3    5.45    0.35
  -1   3   3    4.89    0.26
   1  -3   3    4.86    0.26
   1   3  -3    5.64    0.35
  -1   5  -3   14.36    0.67
   1  -5  -3   13.51    0.50
   1  -5  -3   12.59    0.55
  -1  -5   3   12.72    0.53
   1  -5  -3   16.20    0.59
   1   5   3   13.61    0.55
  -1   5  -3   11.14    0.56
   1   5   3   12.83    0.54
  -1  -5  -3   13.12    0.51
   1   5  -3   12.49    0.61
  -1   5   3   13.27    0.54
  -1  -5  -3   12.39    0.55
   1   5  -3   13.18    0.67
   1  -5   3   13.17    0.53
   1  -7  -3   29.87    1.05
   1  -7  -3   29.63    1.01
   1  -7  -3   29.49    1.03
   1   7   3   30.34    1.02
  -1   7  -3   31.22    1.11
  -1  -7   3   30.00    1.02
  -1  -7  -3   28.95    1.03
  -1   7   3   28.08    1.00
   1   7  -3   31.03    1.12
   1  -7   3   31.70    1.03
  -1  -7  -3   30.35    1.05
   2   0   3    0.04    0.05
  -2   0   3   -0.03    0.07
   2   0   3    0.04    0.07
   2   0   3    0.08    0.08
   2   0  -3    0.10    0.07
  -2   0   3    0.12    0.08
  -2   0  -3    0.26    0.09
   2   0  -3    0.03    0.09
  -2   0   3    0.05    0.05
   2   0  -3    0.16    0.06
   2   0  -3    0.08    0.06
   2   2   3  270.26    6.28
   2  -2  -3  273.06    6.35
  -2  -2   3  273.29    6.31
   2  -2  -3  264.52    6.28
   2  -2  -3  279.52    6.30
  -2   2  -3  259.80    6.35
   2   2   3  275.90    6.33
  -2   2   3  268.21    6.29
  -2   2   3  272.09    6.24
   2   2  -3  276.81    6.39
   2   2  -3  274.01    6.36
   2  -2   3  260.90    6.31
  -2  -2  -3  279.66    6.24
   2  -2   3  274.03    6.25
   2  -2   3  271.31    6.24
  -2   2   3  276.31    6.27
   2   4   3  123.93    3.11
   2   4   3  129.42    3.05
  -2   4  -3  125.76    3.25
  -2   4  -3  127.77    3.16
   2  -4  -3  119.48    3.10
  -2  -4   3  129.29    3.11
   2  -4  -3  124.96    3.12
   2  -4  -3  127.04    3.00
   2  -4   3  128.60    3.08
   2   4  -3  128.52    3.21
   2  -4   3  125.38    3.05
   2   4  -3  126.67    3.25
  -2  -4  -3  124.76    3.06
  -2   4   3  125.49    3.08
   2  -6  -3    1.41    0.24
   2  -6  -3    1.57    0.25
   2  -6  -3    1.51    0.22
  -2   6  -3    1.82    0.28
  -2  -6   3    1.43    0.23
  -2   6  -3    1.74    0.34
   2   6   3    1.08    0.20
  -2  -6  -3    1.36    0.22
   2   6  -3    2.09    0.39
  -2  -6  -3    1.33    0.23
  -2   6   3    1.35    0.21
   2   6  -3    1.61    0.29
   2  -6   3    1.51    0.23
   3  -1  -3  314.05    7.18
   3   1   3  316.88    7.26
  -3   1  -3  308.46    7.28
   3  -1  -3  306.01    7.14
   3  -1  -3  311.81    7.13
   3   1   3  309.51    7.23
   3  -1  -3  308.29    7.23
  -3  -1   3  313.76    7.24
   3  -1   3  314.15    7.13
   3  -1   3  317.64    7.23
   3  -1   3  314.45    7.22
   3   1  -3  306.55    7.29
  -3  -1  -3  318.03    7.22
  -3   1   3  324.79    7.24
   3   1  -3  313.23    7.25
   3  -3  -3    3.21    0.24
   3  -3  -3    2.73    0.18
   3  -3  -3    2.54    0.26
   3   3   3    2.50    0.25
  -3  -3   3    2.90    0.23
   3   3   3    2.85    0.23
  -3   3  -3    3.48    0.33
  -3   3  -3    3.07    0.34
  -3  -3  -3    3.12    0.24
  -3   3   3    3.22    0.24
   3  -3   3    3.09    0.24
   3  -3   3    3.15    0.21
   3   3  -3    2.22    0.27
   3   3  -3    2.73    0.31
   3  -3   3    2.79    0.19
   3  -5  -3  141.95    3.58
  -3   5  -3  142.63    3.72
  -3   5  -3  141.79    3.55
   3  -5  -3  141.41    3.45
   3   5   3  138.32    3.45
   3  -5  -3  142.22    3.55
  -3  -5   3  139.31    3.53
   3   5   3  146.79    3.55
   3  -5   3  139.03    3.46
   3  -5   3  143.72    3.49
   3   5  -3  154.55    3.77
  -3  -5  -3  147.06    3.55
   3   5  -3  142.00    3.65
   3  -7  -3   43.07    1.41
   3  -7  -3   43.98    1.42
   3  -7  -3   44.34    1.36
   3   7   3   44.49    1.37
  -3  -7   3   44.84    1.39
   3  -7   3   44.57    1.36
  -3  -7  -3   43.81    1.38
   3   7  -3   45.17    1.50
  -3  -7  -3   45.26    1.42
  -4   0  -3    0.15    0.12
  -4   0   3    0.16    0.10
   4   0  -3    0.09    0.07
   4   0  -3    0.02    0.07
   4   0  -3   -0.02    0.09
   4   0   3    0.09    0.09
   4   0   3   -0.07    0.07
  -4   2  -3   64.28    1.80
   4  -2  -3   64.98    1.67
   4   2   3   66.63    1.70
  -4  -2   3   64.84    1.71
   4  -2  -3   64.18    1.63
   4   2   3   65.41    1.75
   4  -2  -3   64.87    1.77
  -4  -2  -3   67.32    1.73
   4   2  -3   64.94    1.79
   4   2  -3   64.73    1.78
  -4   2   3   65.24    1.71
   4  -2   3   62.04    1.67
   4  -2   3   65.48    1.69
   4   4   3   68.47    1.81
   4  -4  -3   66.12    1.70
  -4   4  -3   66.87    1.80
   4   4   3   66.43    1.74
  -4  -4   3   64.49    1.78
   4  -4  -3   64.14    1.82
   4  -4  -3   66.22    1.78
   4  -4   3   64.65    1.72
   4   4  -3   66.52    1.89
   4  -4   3   66.40    1.73
   4  -4   3   65.50    1.70
   4   4  -3   67.12    1.94
  -4  -4  -3   65.59    1.80
   4  -6  -3    3.19    0.32
  -4  -6   3    2.49    0.30
   4   6   3    2.99    0.33
   4   6   3    2.98    0.30
   4  -6  -3    2.56    0.31
   4  -6  -3    2.66    0.34
   4   6  -3    2.87    0.42
   4  -6   3    3.38    0.33
   4   6  -3    3.42    0.44
  -4  -6  -3    3.32    0.38
   5   1   3    3.43    0.28
  -5  -1   3    3.13    0.26
   5  -1  -3    3.35    0.23
   5  -1  -3    3.35    0.22
   5   1   3    3.14    0.25
   5  -1  -3    3.30    0.24
  -5   1  -3    3.64    0.36
   5  -1   3    3.06    0.28
   5  -1   3    3.27    0.25
   5   1  -3    3.54    0.29
  -5  -1  -3    3.20    0.33
   5   1  -3    3.17    0.32
  -5   1   3    3.11    0.25
  -5  -3   3   11.87    0.52
   5  -3  -3   11.58    0.55
  -5   3  -3   11.52    0.60
   5  -3  -3   11.28    0.49
   5   3   3   11.71    0.55
   5  -3  -3   11.63    0.46
   5   3   3   12.02    0.50
   5  -3   3   11.50    0.49
  -5  -3  -3   12.70    0.56
   5   3  -3   11.54    0.58
   5  -3   3   11.87    0.49
  -5   3   3   12.11    0.52
   5   3  -3   12.95    0.62
   5  -5  -3    0.23    0.13
  -5  -5   3    0.57    0.18
   5   5   3    0.24    0.15
   5  -5  -3    0.30    0.16
   5  -5  -3    0.47    0.17
   5   5   3    0.34    0.16
  -5  -5  -3    0.21    0.17
   5   5  -3    0.40    0.22
   5   5  -3    0.32    0.22
   5  -5   3    0.29    0.13
   6   0  -3    0.02    0.11
   6   0  -3   -0.01    0.10
  -6   0   3   -0.08    0.09
   6   0   3   -0.01    0.10
   6   0   3    0.03    0.12
  -6   0  -3    0.02    0.11
   6  -2  -3    3.46    0.26
   6   2   3    3.47    0.29
   6   2   3    2.87    0.31
   6  -2  -3    3.66    0.27
  -6   2  -3    3.35    0.36
  -6  -2   3    3.64    0.30
   6  -2  -3    3.70    0.39
  -6   2   3    3.49    0.28
   6   2  -3    3.65    0.39
   6  -2   3    4.14    0.35
   6   2  -3    4.28    0.43
  -6  -2  -3    3.55    0.33
   6  -2   3    3.62    0.27
   6   4   3   13.83    0.64
   6   4   3   13.42    0.58
   6  -4  -3   14.32    0.60
   6  -4  -3   13.30    0.63
   6  -4  -3   12.10    0.54
  -6   4  -3   12.96    0.71
  -6  -4   3   12.70    0.59
   6   4  -3   13.26    0.68
   6  -4   3   12.72    0.72
   6  -4   3   12.72    0.58
   6   4  -3   13.33    0.72
  -6  -4  -3   12.68    0.64
   6  -6  -3    7.45    0.49
   6   6   3    7.45    0.46
   6   6   3    8.24    0.50
   6  -6  -3    6.77    0.50
  -6  -6   3    7.04    0.48
   6  -6  -3    7.48    0.46
  -6  -6  -3    8.11    0.56
   7   1   3   73.41    1.91
   7   1   3   69.93    1.95
   7  -1  -3   72.09    1.93
  -7  -1   3   70.63    1.91
   7  -1  -3   68.93    1.98
  -7   1  -3   66.18    2.02
   7   1  -3   72.74    2.00
  -7   1   3   72.47    1.91
  -7  -1  -3   70.07    2.01
   7   1  -3   69.85    1.93
   7  -1   3   69.89    1.93
   7  -1   3   66.79    1.86
  -7  -3   3    0.39    0.17
   7  -3  -3    0.47    0.16
  -7   3  -3    0.19    0.19
   7   3   3    0.51    0.18
   7  -3  -3    0.49    0.17
   7  -3  -3    0.47    0.19
   7   3   3    0.41    0.18
   7  -3   3    0.42    0.14
   7   3  -3    0.39    0.23
  -7  -3  -3    0.49    0.21
   7  -3   3    0.46    0.17
   7   3  -3    0.23    0.19
  -7   3   3    0.67    0.19
   7  -5  -3   35.68    1.15
   7   5   3   34.58    1.12
  -7  -5   3   32.48    1.14
   7  -5  -3   34.85    1.23
   7  -5  -3   34.82    1.18
   7   5   3   33.21    1.18
   7   5  -3   32.14    1.35
  -7  -5  -3   34.21    1.25
   7   5  -3   33.50    1.25
   7  -5   3   34.61    1.15
  -8   0   3    0.25    0.15
   8   0  -3    0.11    0.16
   8   0   3    0.18    0.15
   8   0  -3    1.44    0.26
   8   0   3    0.10    0.15
  -8   0  -3    0.15    0.19
   8   2   3  109.58    2.90
   8   2   3  107.56    2.82
  -8  -2   3  108.33    2.83
   8  -2  -3  111.29    2.93
   8  -2  -3  109.70    2.84
  -8   2   3  109.23    2.83
   8   2  -3  109.92    2.99
   8  -2   3  107.64    2.75
  -8  -2  -3  106.12    2.95
   8   2  -3  111.39    2.88
   8  -2   3  108.88    2.86
   8  -4  -3   57.77    1.70
   8   4   3   58.31    1.68
   8   4   3   56.46    1.77
   8  -4  -3   57.79    1.77
  -8  -4   3   55.22    1.69
   8  -4  -3   57.99    1.70
   8  -4   3   59.14    1.72
  -8  -4  -3   55.08    1.82
   8   4  -3   58.01    1.79
   8   4  -3   57.49    1.91
   9   1   3   50.02    1.54
   9   1   3   45.32    1.45
   9  -1  -3   47.22    1.55
  -9  -1   3   48.05    1.45
   9  -1  -3   48.92    1.52
  -9   1   3   47.40    1.46
   9   1  -3   49.32    1.59
   9  -1   3   49.13    1.43
  -9  -1  -3   46.36    1.63
   9   1  -3   48.45    1.56
   9  -1   3   47.76    1.51
   0   0   4  359.78    8.50
   0   0   4  372.26    8.45
   0   0   4  358.71    8.42
   0   0  -4  380.16    8.59
   0   2   4   49.54    1.29
   0   2  -4   45.75    1.43
   0   2  -4   47.02    1.36
   0   2   4   45.50    1.23
   0  -2  -4   48.28    1.30
   0  -2   4   47.13    1.30
   0  -2   4   48.05    1.36
   0   2   4   48.24    1.31
   0  -4   4   67.10    1.79
   0   4   4   68.25    1.80
   0  -4  -4   65.73    1.64
   0   4  -4   64.52    1.93
   0  -4  -4   68.00    1.83
   0   4  -4   66.55    1.93
   0  -6  -4   86.49    2.33
   0   6   4   80.08    2.26
   0  -6   4   86.58    2.29
   0   6  -4   83.21    2.52
   0  -6  -4   87.10    2.18
   0   6  -4   85.34    2.41
   1   1   4   35.35    1.00
   1  -1  -4   34.11    1.06
  -1  -1   4   33.38    0.99
  -1  -1   4   34.12    1.03
  -1   1  -4   34.32    1.10
   1  -1  -4   34.26    0.97
   1   1   4   34.65    1.00
  -1   1   4   34.63    1.00
   1  -1   4   33.05    1.02
   1   1  -4   33.27    1.11
  -1  -1  -4   34.98    0.89
  -1   1   4   34.23    0.97
   1  -1   4   34.38    0.96
   1   1  -4   34.13    0.97
  -1   1   4   34.70    0.96
   1   3   4  122.81    3.00
  -1  -3   4  127.63    3.07
   1  -3  -4  123.12    3.07
   1   3   4  123.53    3.06
  -1   3  -4  127.02    3.18
   1  -3  -4  122.51    3.06
  -1   3  -4  123.16    3.20
  -1   3   4  121.57    3.04
   1  -3   4  123.33    3.11
  -1  -3  -4  124.18    2.91
   1   3  -4  127.42    3.22
  -1   3   4  119.28    2.99
   1  -3   4  126.07    3.03
  -1   3   4  126.09    2.99
   1   3  -4  120.52    3.16
  -1  -5   4   15.58    0.65
  -1   5  -4   14.96    0.77
  -1   5  -4   15.67    0.74
   1  -5  -4   15.40    0.66
   1   5   4   15.07    0.64
   1  -5  -4   15.42    0.53
   1   5  -4   15.21    0.79
  -1   5   4   15.56    0.64
  -1  -5  -4   15.94    0.57
   1   5  -4   16.30    0.77
   1  -5   4   15.75    0.63
  -1  -5  -4   16.05    0.66
  -2   0   4    8.71    0.41
   2   0   4    9.48    0.42
   2   0  -4    9.34    0.34
  -2   0  -4    9.00    0.38
   2   0   4    8.75    0.40
   2   0  -4    7.79    0.46
  -2   0   4    9.14    0.41
   2   2   4    7.98    0.40
   2  -2  -4    7.64    0.41
   2  -2  -4    7.48    0.37
  -2   2  -4    7.57    0.46
   2   2   4    8.29    0.38
   2  -2  -4    7.43    0.41
  -2  -2   4    7.79    0.39
  -2   2   4    8.46    0.38
   2   2  -4    7.15    0.47
   2  -2   4    7.46    0.40
   2   2  -4    8.09    0.42
  -2   2   4    7.31    0.35
   2  -2   4    7.67    0.34
  -2   2   4    7.78    0.36
  -2  -2  -4    7.54    0.32
   2   4   4    2.06    0.26
   2  -4  -4    1.67    0.15
  -2   4  -4    1.68    0.31
  -2   4  -4    2.17    0.33
   2  -4  -4    1.70    0.24
   2   4   4    1.64    0.22
  -2  -4   4    1.45    0.22
   2  -4  -4    1.86    0.26
  -2   4   4    1.86    0.24
   2  -4   4    1.51    0.20
   2   4  -4    2.10    0.35
   2  -4   4    1.57    0.24
   2   4  -4    1.39    0.29
  -2  -4  -4    1.99    0.21
  -2   6  -4   12.87    0.76
   2  -6  -4   12.35    0.60
   2   6   4   11.02    0.57
   2  -6  -4   13.51    0.65
  -2  -6   4   12.78    0.61
  -2   6  -4   13.35    0.70
   2  -6  -4   12.86    0.52
   2   6  -4   12.14    0.71
   2  -6   4   12.72    0.58
   2   6  -4   13.37    0.81
  -2  -6  -4   12.98    0.62
  -2   6   4   11.33    0.57
  -2  -6  -4   12.29    0.56
   3  -1  -4    0.84    0.19
   3  -1  -4    0.67    0.10
   3   1   4    0.61    0.15
  -3  -1   4    0.54    0.15
  -3   1  -4    0.46    0.14
   3   1   4    0.85    0.17
   3  -1   4    0.49    0.13
  -3   1   4    0.91    0.17
   3  -1   4    0.75    0.16
   3   1  -4    0.75    0.15
   3   1  -4    0.88    0.21
  -3  -1  -4    0.65    0.14
  -3   3  -4    3.33    0.39
   3  -3  -4    2.74    0.30
   3   3   4    2.96    0.31
   3  -3  -4    2.41    0.28
   3   3   4    2.72    0.28
   3  -3  -4    2.71    0.16
  -3  -3   4    3.08    0.31
   3  -3   4    2.37    0.28
   3   3  -4    2.71    0.36
  -3  -3  -4    2.79    0.24
   3   3  -4    2.84    0.36
  -3   3   4    3.13    0.30
  -3   5  -4   15.83    0.75
   3   5   4   14.42    0.64
   3   5   4   15.04    0.60
   3  -5  -4   13.94    0.65
  -3   5  -4   13.96    0.78
   3  -5  -4   14.43    0.53
   3  -5  -4   14.26    0.66
  -3  -5   4   14.28    0.64
   3   5  -4   15.37    0.77
   3  -5   4   14.70    0.59
   3   5  -4   14.67    0.79
   3  -5   4   15.05    0.64
  -3  -5  -4   15.79    0.62
   4   0   4   65.27    1.77
  -4   0   4   67.50    1.79
   4   0  -4   65.11    1.85
   4   0  -4   67.30    1.72
  -4   0  -4   70.10    1.82
   4   0   4   65.91    1.80
   4  -2  -4   11.90    0.50
   4   2   4   11.82    0.52
   4  -2  -4   11.92    0.41
  -4  -2   4   12.50    0.54
   4  -2  -4   12.17    0.57
   4   2   4   11.50    0.55
  -4   2  -4   12.50    0.59
   4  -2   4   12.58    0.51
  -4  -2  -4   12.35    0.51
   4   2  -4   11.80    0.57
   4   2  -4   12.41    0.62
  -4   2   4   11.87    0.52
   4  -2   4   12.68    0.53
   4   4   4    5.87    0.40
  -4  -4   4    5.47    0.39
   4   4   4    5.43    0.38
   4  -4  -4    6.21    0.41
   4  -4  -4    5.90    0.42
   4  -4  -4    5.88    0.30
  -4   4  -4    5.71    0.47
   4   4  -4    5.46    0.47
   4  -4   4    5.37    0.38
   4   4  -4    5.91    0.48
  -4  -4  -4    5.96    0.39
   5  -1  -4   46.09    1.27
  -5   1  -4   49.20    1.44
   5   1   4   47.93    1.36
   5  -1  -4   45.44    1.42
   5   1   4   45.96    1.39
  -5  -1   4   46.03    1.36
   5   1  -4   43.62    1.42
   5   1  -4   46.31    1.36
  -5  -1  -4   46.75    1.38
   5  -1   4   47.36    1.34
   5  -1   4   47.68    1.36
  -5   1   4   48.37    1.36
   5   3   4  140.67    3.47
   5  -3  -4  136.34    3.34
  -5   3  -4  139.08    3.63
   5  -3  -4  139.52    3.56
  -5  -3   4  140.05    3.51
   5   3   4  138.71    3.54
   5  -3  -4  141.76    3.47
   5  -3   4  134.70    3.47
  -5  -3  -4  136.22    3.48
  -5   3   4  143.48    3.48
   5   3  -4  136.56    3.60
   5  -3   4  140.70    3.53
   5   3  -4  143.40    3.64
   5  -5  -4    7.21    0.49
   5  -5  -4    7.16    0.39
   5   5   4    7.44    0.47
  -5   5  -4    7.99    0.68
  -5   5  -4    7.82    0.64
   5   5   4    7.96    0.49
  -5  -5   4    8.55    0.50
   5  -5  -4    6.98    0.49
   5  -5   4    7.20    0.51
  -5  -5  -4    8.29    0.51
   5   5  -4    7.98    0.60
   5   5  -4    8.09    0.64
   6   0   4  132.39    3.27
   6   0  -4  129.40    3.27
  -6   0  -4  133.63    3.38
  -6   0   4  130.08    3.29
   6   0   4  130.88    3.33
   6  -2  -4   22.20    0.75
   6   2   4   22.19    0.82
   6  -2  -4   22.03    0.89
   6   2   4   22.94    0.89
  -6   2  -4   21.75    0.91
  -6  -2   4   21.83    0.83
  -6   2   4   22.50    0.82
   6  -2   4   21.82    0.80
   6   2  -4   23.32    0.90
   6  -2   4   23.24    0.83
  -6  -2  -4   22.76    0.85
   6   2  -4   22.04    0.92
   6  -4  -4   19.27    0.68
   6   4   4   19.76    0.78
   6   4   4   18.61    0.81
  -6   4  -4   17.30    0.89
  -6  -4   4   17.73    0.77
  -6   4  -4   19.30    0.83
   6  -4  -4   19.44    0.82
   6  -4  -4   18.26    0.77
   6   4  -4   18.02    0.88
   6  -4   4   18.73    0.74
  -6  -4  -4   18.90    0.81
   6   4  -4   18.00    0.90
   7   1   4    1.80    0.28
   7  -1  -4    1.47    0.28
   7  -1  -4    1.71    0.25
   7   1   4    2.22    0.32
  -7   1  -4    1.33    0.29
  -7  -1   4    1.66    0.27
   7  -1   4    1.37    0.23
   7  -1   4    1.72    0.26
  -7  -1  -4    1.45    0.29
   7   1  -4    2.06    0.31
  -7   1   4    1.72    0.25
   7   1  -4    1.32    0.26
   7  -3  -4   20.10    0.85
   7   3   4   19.96    0.86
   7  -3  -4   19.56    0.73
   7   3   4   19.15    0.80
  -7  -3   4   19.72    0.81
  -7   3  -4   19.17    0.92
   7  -3   4   20.58    0.81
   7   3  -4   19.70    0.91
  -7  -3  -4   19.12    0.84
  -7   3   4   19.52    0.79
   7   3  -4   18.75    0.88
   7  -3   4   18.59    0.75
   8   0   4    1.31    0.25
  -8   0  -4    1.93    0.35
   8   0  -4    1.81    0.32
   8   0  -4    1.80    0.29
  -8   0   4    1.77    0.28
   8   0   4    1.46    0.27
   0   0  -5    0.41    0.11
   0   0  -5    0.45    0.20
   0   0   5    0.60    0.18
   0   2  -5    0.26    0.22
   0  -2  -5    0.51    0.15
   0  -2  -5    0.36    0.18
   0  -2   5    0.38    0.18
   0   2   5    0.43    0.16
   0   2   5    0.36    0.13
   0   2  -5    0.43    0.17
   0  -2   5    0.46    0.15
   0   4  -5    6.27    0.51
   0   4   5    6.30    0.40
   0   4  -5    6.80    0.56
   0  -4  -5    5.83    0.41
   0  -4   5    6.46    0.41
  -1  -1   5   14.60    0.59
  -1   1  -5   13.23    0.56
  -1  -1   5   13.34    0.62
   1  -1  -5   14.39    0.68
   1   1   5   14.51    0.65
   1   1   5   13.91    0.58
  -1   1  -5   12.98    0.67
   1   1  -5   14.01    0.53
  -1   1   5   14.83    0.60
  -1   1   5   14.10    0.55
   1   1  -5   13.30    0.71
   1  -1   5   14.76    0.62
  -1   3  -5    1.55    0.28
   1  -3  -5    1.46    0.22
   1   3   5    1.91    0.25
  -1  -3   5    1.58    0.24
   1   3   5    1.34    0.23
  -1   3  -5    1.59    0.33
   1  -3   5    1.60    0.22
   1   3  -5    1.58    0.33
  -1   3   5    1.43    0.23
   1   3  -5    1.53    0.28
   1  -3   5    0.92    0.22
   1  -5  -5    5.67    0.43
   1   5   5    5.00    0.40
  -1  -5   5    5.27    0.41
  -1   5  -5    5.92    0.61
  -1   5  -5    6.24    0.65
  -1  -5  -5    5.81    0.42
  -1   5   5    5.58    0.40
   1   5  -5    5.77    0.60
  -1  -5  -5    5.40    0.30
   1  -5   5    5.97    0.41
   1   5  -5    5.23    0.57
   2   0   5    0.50    0.18
  -2   0  -5    0.45    0.14
   2   0  -5   -0.04    0.18
  -2   0   5   -0.05    0.11
  -2   0   5    0.07    0.14
   2   0  -5    0.08    0.09
   2   2   5   84.83    2.26
   2  -2  -5   86.17    2.31
  -2   2  -5   89.25    2.34
   2   2   5   84.55    2.24
  -2  -2   5   88.10    2.29
  -2   2  -5   88.04    2.44
   2  -2   5   88.28    2.33
  -2  -2  -5   83.70    2.10
   2   2  -5   84.13    2.28
   2   2  -5   86.39    2.48
  -2   2   5   86.88    2.23
  -2   4  -5   44.43    1.55
  -2  -4   5   44.59    1.38
   2   4   5   41.77    1.35
   2   4   5   42.47    1.28
  -2   4  -5   45.49    1.51
   2  -4  -5   46.18    1.37
  -2  -4  -5   45.17    1.20
  -2   4   5   44.15    1.33
   2   4  -5   44.53    1.56
   2   4  -5   44.32    1.51
   2  -4   5   46.01    1.44
  -3  -1   5   98.64    2.60
  -3   1  -5  101.73    2.59
   3   1   5   98.28    2.59
   3  -1  -5  103.66    2.71
   3   1   5   99.99    2.57
   3  -1   5  102.23    2.62
   3   1  -5   99.29    2.52
   3   1  -5   98.48    2.77
  -3  -1  -5   99.30    2.49
  -3   1   5  100.14    2.57
  -3   3  -5    0.58    0.26
   3   3   5    0.77    0.21
   3  -3  -5    0.96    0.24
   3   3   5    1.28    0.23
  -3  -3   5    0.74    0.21
  -3   3  -5    1.07    0.27
   3   3  -5    1.08    0.32
   3  -3   5    0.79    0.22
  -3  -3  -5    0.71    0.16
   3   3  -5    0.86    0.25
  -3   3   5    1.10    0.21
   4   0  -5    0.05    0.10
  -4   0   5    0.13    0.14
   4   0  -5   -0.22    0.17
   4   0   5   -0.06    0.14
   4   0   5   -0.09    0.12
  -4   0  -5   -0.09    0.12
   4   2   5   21.57    0.85
   4  -2  -5   22.86    0.90
   4   2   5   22.03    0.81
  -4   2  -5   22.33    0.89
  -4  -2   5   22.58    0.86
  -4   2  -5   23.16    0.94
   4   2  -5   22.24    0.84
   4   2  -5   23.16    1.01
   4  -2   5   24.06    0.87
  -4  -2  -5   23.19    0.78
  -4   2   5   22.76    0.82
   5   1   5    1.49    0.27
   5   1   5    1.48    0.25
  -5   1  -5    1.71    0.29
   5  -1  -5    1.88    0.32
   5  -1  -5    1.58    0.20
  -5  -1   5    1.73    0.27
   5  -1   5    1.80    0.28
  -5  -1  -5    1.33    0.25
  -5   1   5    1.76    0.26
   5   1  -5    1.91    0.36
   5   1  -5    1.52    0.24
  -6   0   5    0.15    0.16
   6   0   5   -0.02    0.16
   6   0  -5    0.03    0.11
  -6   0  -5    0.17    0.17
   6   0   5    0.07    0.15
   0   0   6  102.15    2.71
   0   0  -6  100.18    2.85
   0   0   0    0.00    0.00
;
_shelx_hkl_checksum              77975
_olex2_submission_special_instructions 'No special instructions were received'
