# Supplementary material for: Principles of weakly ordered domains in intermetallics: the cooperative effects of atomic packing and electronics in Fe2Al5
Source: Acta Crystallogr A Found Adv. 2019 Feb 21;75(Pt 2):297–306. doi: 10.1107/S2053273318017461 (PMC6396395; doi:10.1107/S2053273318017461)
Supplement: Supplementary file 2 [file a-75-00297-Isup2.hkl]

data_I                                                                          
_shelx_title ' fredrickson26_100_a.res in Cmcm'                                 
_shelx_refln_list_code          4                                               
_shelx_F_calc_maximum      138.47                                               
_exptl_crystal_F_000       247.26                                               
_reflns_d_resolution_high  0.6977                                               
                                                                                
loop_                                                                           
 _space_group_symop_operation_xyz                                               
 'x, y, z'                                                                      
 '-x, -y, z+1/2'                                                                
 '-x, y, -z+1/2'                                                                
 'x, -y, -z'                                                                    
 'x+1/2, y+1/2, z'                                                              
 '-x+1/2, -y+1/2, z+1/2'                                                        
 '-x+1/2, y+1/2, -z+1/2'                                                        
 'x+1/2, -y+1/2, -z'                                                            
 '-x, -y, -z'                                                                   
 'x, y, -z-1/2'                                                                 
 'x, -y, z-1/2'                                                                 
 '-x, y, z'                                                                     
 '-x+1/2, -y+1/2, -z'                                                           
 'x+1/2, y+1/2, -z-1/2'                                                         
 'x+1/2, -y+1/2, z-1/2'                                                         
 '-x+1/2, y+1/2, z'                                                             
                                                                                
_cell_length_a     7.6384                                                       
_cell_length_b     6.3949                                                       
_cell_length_c     4.2098                                                       
_cell_angle_alpha  90.000                                                       
_cell_angle_beta   90.000                                                       
_cell_angle_gamma  90.000                                                       
                                                                                
_shelx_F_squared_multiplier     1.000                                           
                                                                                
loop_                                                                           
 _refln_index_h                                                                 
 _refln_index_k                                                                 
 _refln_index_l                                                                 
 _refln_F_squared_calc                                                          
 _refln_F_squared_meas                                                          
 _refln_F_squared_sigma                                                         
 _refln_observed_status                                                         
   2   0   0       4095.05       4548.20        38.48 o                         
   4   0   0       9097.97       9210.29        71.00 o                         
   6   0   0      12084.15      12420.03        96.77 o                         
   8   0   0        379.92        346.04        12.04 o                         
  10   0   0       3716.24       3633.39        85.94 o                         
   1   1   0       1008.22       1040.08         7.70 o                         
   3   1   0        775.80        799.97         6.10 o                         
   5   1   0       1513.93       1560.88        11.95 o                         
   7   1   0         24.73         18.54         1.64 o                         
   9   1   0          3.11          4.07         2.47 o                         
   0   2   0       1753.07       1795.68        15.07 o                         
   2   2   0         33.91         34.66         1.27 o                         
   4   2   0        146.12        144.94         2.59 o                         
   6   2   0        520.06        531.29         6.60 o                         
   8   2   0          2.71          4.51         2.02 o                         
  10   2   0        117.63        104.16         8.28 o                         
   1   3   0      14286.67      13977.37        82.05 o                         
   3   3   0       1231.78       1203.06         9.47 o                         
   5   3   0      12124.04      12059.30        94.16 o                         
   7   3   0       1957.00       1952.33        23.47 o                         
   9   3   0       1009.43       1001.78        29.46 o                         
   0   4   0       2682.78       2659.46        25.48 o                         
   2   4   0        699.01        702.17         6.68 o                         
   4   4   0         40.38         40.48         2.58 o                         
   6   4   0        578.76        574.30        10.59 o                         
   8   4   0        404.92        379.68        12.44 o                         
   1   5   0        393.05        378.32         5.29 o                         
   3   5   0        370.19        373.96         7.43 o                         
   5   5   0        134.92        125.90         4.81 o                         
   7   5   0        377.15        407.33        12.25 o                         
   9   5   0         58.12         62.62         6.96 o                         
   0   6   0       6802.13       6910.68        70.46 o                         
   2   6   0       1234.25       1283.13        13.16 o                         
   4   6   0       1969.69       2009.30        24.76 o                         
   6   6   0       3308.00       3338.69        42.87 o                         
   8   6   0        364.16        380.12        14.06 o                         
   1   7   0        197.32        193.23         5.82 o                         
   3   7   0        403.24        390.43        10.51 o                         
   5   7   0        592.81        579.38        16.20 o                         
   7   7   0         20.23         20.38         5.03 o                         
   0   8   0         90.88         81.21        13.82 o                         
   2   8   0        640.63        660.37        17.17 o                         
   4   8   0        190.83        189.51        10.74 o                         
   1   9   0       1102.50       1112.20        48.27 o                         
   1   1   1       2391.05       2493.62        11.23 o                         
   3   1   1      12608.06      12474.92        54.82 o                         
   5   1   1        118.63        110.66         1.77 o                         
   7   1   1       2440.57       2529.05        17.62 o                         
   9   1   1       1649.65       1620.98        16.22 o                         
   0   2   1         18.91         19.62         0.89 o                         
   2   2   1      12563.82      12452.16        51.69 o                         
   4   2   1       3127.86       3112.10        14.74 o                         
   6   2   1        203.74        201.52         3.13 o                         
   8   2   1       4440.32       4387.18        33.20 o                         
  10   2   1        130.46        115.39         8.16 o                         
   1   3   1        440.56        443.10         3.17 o                         
   3   3   1         18.44         17.80         0.89 o                         
   5   3   1        692.19        690.08         6.08 o                         
   7   3   1          0.09          0.41         1.13 o                         
   9   3   1         37.80         36.61         3.40 o                         
   0   4   1        391.42        376.00         4.47 o                         
   2   4   1       4064.22       4038.69        20.39 o                         
   4   4   1       1906.93       1901.41        13.56 o                         
   6   4   1        266.87        269.37         5.16 o                         
   8   4   1       1769.67       1810.19        19.21 o                         
   1   5   1        919.48        916.53         6.48 o                         
   3   5   1       6435.42       6512.12        38.80 o                         
   5   5   1         45.98         47.46         2.71 o                         
   7   5   1       1653.20       1676.33        25.88 o                         
   0   6   1       1521.56       1609.47        16.20 o                         
   2   6   1          2.15          2.03         1.05 o                         
   4   6   1        284.96        285.69         5.46 o                         
   6   6   1        436.62        416.76         7.70 o                         
   8   6   1         10.58         13.69         3.18 o                         
   1   7   1        646.53        638.76         8.45 o                         
   3   7   1       1132.40       1113.98        11.37 o                         
   5   7   1        492.54        523.99         9.46 o                         
   0   8   1         70.66         75.71         6.25 o                         
   2   8   1       1573.05       1575.57        17.65 o                         
   4   8   1        716.68        730.28        12.92 o                         
   1   9   1        300.52        308.34        12.73 o                         
   0   0   2      19175.20      18393.13       151.47 o                         
   2   0   2        473.14        453.00         4.09 o                         
   4   0   2       3064.97       3164.34        25.61 o                         
   6   0   2       5798.31       5872.41        71.13 o                         
   8   0   2         15.31         16.21         2.62 o                         
  10   0   2       2008.52       2014.79        27.25 o                         
   1   1   2       2577.13       2508.00        11.53 o                         
   3   1   2          1.72          2.72         0.50 o                         
   5   1   2       2838.04       2890.97        16.92 o                         
   7   1   2        138.42        137.46         3.34 o                         
   9   1   2        123.81        128.08         4.52 o                         
   0   2   2       3339.93       3185.51        22.14 o                         
   2   2   2        758.22        722.55         4.48 o                         
   4   2   2        920.72        918.58         6.95 o                         
   6   2   2       1354.91       1348.75        13.62 o                         
   8   2   2        164.35        164.89         4.66 o                         
  10   2   2        392.09        397.15         9.39 o                         
   1   3   2       5684.94       5725.49        25.92 o                         
   3   3   2         57.08         55.83         2.49 o                         
   5   3   2       6015.41       6068.26        33.69 o                         
   7   3   2        634.44        611.08         8.36 o                         
   9   3   2        339.51        315.02         7.66 o                         
   0   4   2       4071.30       4044.75        30.21 o                         
   2   4   2         20.58         22.63         1.28 o                         
   4   4   2        487.43        473.28         6.09 o                         
   6   4   2       1234.13       1234.78        13.12 o                         
   8   4   2         48.76         36.89         3.10 o                         
   1   5   2       1106.46       1080.25         8.48 o                         
   3   5   2       1013.60       1045.10         9.21 o                         
   5   5   2        547.10        541.75         7.72 o                         
   7   5   2        795.37        801.27        11.12 o                         
   0   6   2       3417.77       3443.52        32.89 o                         
   2   6   2        310.95        294.83         5.28 o                         
   4   6   2        763.37        733.47         9.30 o                         
   6   6   2       1750.03       1752.48        17.08 o                         
   1   7   2        545.46        530.08         7.88 o                         
   3   7   2         59.02         53.23         3.52 o                         
   5   7   2        946.53        932.52        15.55 o                         
   0   8   2        299.11        308.38         9.34 o                         
   2   8   2        975.67       1035.97        13.22 o                         
   1   1   3        990.26        968.47         5.72 o                         
   3   1   3       6395.27       6397.91        32.74 o                         
   5   1   3         63.31         61.60         2.38 o                         
   7   1   3       1562.68       1577.58        13.76 o                         
   9   1   3       1163.05       1183.79        13.75 o                         
   0   2   3         25.09         27.87         1.75 o                         
   2   2   3       5600.72       5603.67        28.30 o                         
   4   2   3       1380.29       1370.58        10.60 o                         
   6   2   3         69.18         71.17         2.88 o                         
   8   2   3       2648.00       2669.01        21.71 o                         
   1   3   3        112.54        109.25         2.07 o                         
   3   3   3         59.49         62.50         2.29 o                         
   5   3   3        274.40        256.36         4.34 o                         
   7   3   3          8.80          8.33         1.68 o                         
   0   4   3        327.58        301.07         5.31 o                         
   2   4   3       2690.36       2685.18        17.16 o                         
   4   4   3       1410.92       1390.25        11.38 o                         
   6   4   3        287.74        291.96         6.02 o                         
   8   4   3       1419.47       1410.72        15.50 o                         
   1   5   3        285.45        274.79         4.35 o                         
   3   5   3       3197.75       3269.08        21.79 o                         
   5   5   3          4.06          6.04         1.75 o                         
   7   5   3        871.53        839.82        11.92 o                         
   0   6   3        606.94        627.61        10.79 o                         
   2   6   3         43.71         39.38         2.43 o                         
   4   6   3         71.45         72.21         3.91 o                         
   6   6   3        162.02        178.42         6.81 o                         
   1   7   3        684.04        696.08         9.54 o                         
   3   7   3       1065.65       1073.16        13.40 o                         
   0   0   4       7740.59       7867.34        78.30 o                         
   2   0   4        208.16        199.12         4.31 o                         
   4   0   4       1500.05       1507.14        17.08 o                         
   6   0   4       3083.52       3189.78        34.82 o                         
   8   0   4         36.80         50.70         4.57 o                         
   1   1   4        703.98        709.28         6.14 o                         
   3   1   4         28.70         21.72         1.58 o                         
   5   1   4       1054.92       1059.03        10.09 o                         
   7   1   4         35.01         35.27         2.65 o                         
   0   2   4        987.46        986.09        10.81 o                         
   2   2   4        154.80        155.48         2.90 o                         
   4   2   4        259.61        259.15         4.24 o                         
   6   2   4        513.64        508.69         7.10 o                         
   1   3   4       2729.17       2689.85        16.56 o                         
   3   3   4         61.81         62.89         2.62 o                         
   5   3   4       3262.96       3300.13        22.34 o                         
   7   3   4        476.28        472.03         7.40 o                         
   0   4   4       1477.19       1470.73        17.05 o                         
   2   4   4         55.88         51.35         2.29 o                         
   4   4   4        135.34        124.89         4.56 o                         
   6   4   4        491.34        467.51         7.28 o                         
   1   5   4        353.43        342.24         5.44 o                         
   3   5   4        346.15        336.52         5.54 o                         
   5   5   4        192.97        191.25         5.79 o                         
   0   6   4       2111.20       2130.22        24.33 o                         
   2   6   4        299.53        291.45         5.40 o                         
   1   1   5        312.42        322.01         5.38 o                         
   3   1   5       2309.51       2326.01        18.89 o                         
   5   1   5         32.46         37.02         2.62 o                         
   0   2   5         13.67         11.33         1.97 o                         
   2   2   5       2035.23       2065.10        16.63 o                         
   4   2   5        555.78        549.73         7.70 o                         
   1   3   5         45.04         41.32         2.68 o                         
   3   3   5         20.09         20.34         2.19 o                         
   0   4   5        132.72        132.80         6.53 o                         
   2   4   5       1075.30       1078.37        11.31 o                         
   1   5   5        143.33        141.73         5.15 o                         
   0   0   6       2331.55       2506.54        49.31 o                         
                                                                                
