# Supplementary material for: Principles of weakly ordered domains in intermetallics: the cooperative effects of atomic packing and electronics in Fe2Al5
Source: Acta Crystallogr A Found Adv. 2019 Feb 21;75(Pt 2):297–306. doi: 10.1107/S2053273318017461 (PMC6396395; doi:10.1107/S2053273318017461)
Supplement: Supplementary file 3 [file a-75-00297-IIsup3.hkl]

data_II                                                                         
_shelx_title ' Fredrickson26_150 in Cmcm'                                       
_shelx_refln_list_code          4                                               
_shelx_F_calc_maximum      138.09                                               
_exptl_crystal_F_000       247.13                                               
_reflns_d_resolution_high  0.6977                                               
                                                                                
loop_                                                                           
 _space_group_symop_operation_xyz                                               
 'x, y, z'                                                                      
 '-x, -y, z+1/2'                                                                
 '-x, y, -z+1/2'                                                                
 'x, -y, -z'                                                                    
 'x+1/2, y+1/2, z'                                                              
 '-x+1/2, -y+1/2, z+1/2'                                                        
 '-x+1/2, y+1/2, -z+1/2'                                                        
 'x+1/2, -y+1/2, -z'                                                            
 '-x, -y, -z'                                                                   
 'x, y, -z-1/2'                                                                 
 'x, -y, z-1/2'                                                                 
 '-x, y, z'                                                                     
 '-x+1/2, -y+1/2, -z'                                                           
 'x+1/2, y+1/2, -z-1/2'                                                         
 'x+1/2, -y+1/2, z-1/2'                                                         
 '-x+1/2, y+1/2, z'                                                             
                                                                                
_cell_length_a     7.6416                                                       
_cell_length_b     6.3978                                                       
_cell_length_c     4.2111                                                       
_cell_angle_alpha  90.000                                                       
_cell_angle_beta   90.000                                                       
_cell_angle_gamma  90.000                                                       
                                                                                
_shelx_F_squared_multiplier     1.000                                           
                                                                                
loop_                                                                           
 _refln_index_h                                                                 
 _refln_index_k                                                                 
 _refln_index_l                                                                 
 _refln_F_squared_calc                                                          
 _refln_F_squared_meas                                                          
 _refln_F_squared_sigma                                                         
 _refln_observed_status                                                         
   2   0   0       4078.98       4509.92        45.35 o                         
   4   0   0       9042.98       9229.89        84.75 o                         
   6   0   0      11860.12      12370.19       114.32 o                         
   8   0   0        373.54        339.23        11.59 o                         
  10   0   0       3549.01       3489.79        92.60 o                         
   1   1   0       1010.24       1043.10         7.94 o                         
   3   1   0        766.64        794.32         6.64 o                         
   5   1   0       1501.56       1545.69        12.52 o                         
   7   1   0         23.08         20.77         1.62 o                         
   9   1   0          2.56          3.75         2.23 o                         
   0   2   0       1747.60       1761.66        17.15 o                         
   2   2   0         34.39         36.33         1.32 o                         
   4   2   0        147.81        144.90         2.51 o                         
   6   2   0        511.32        516.78         6.61 o                         
   8   2   0          2.43          5.22         1.91 o                         
  10   2   0        115.40        128.14         7.65 o                         
   1   3   0      14139.98      13933.91        97.99 o                         
   3   3   0       1222.00       1188.13        10.37 o                         
   5   3   0      11868.75      11814.53       107.34 o                         
   7   3   0       1894.43       1883.22        32.00 o                         
   9   3   0        973.89        963.60        22.13 o                         
   0   4   0       2640.80       2655.18        26.63 o                         
   2   4   0        682.33        685.33         6.98 o                         
   4   4   0         40.42         43.75         2.74 o                         
   6   4   0        560.74        535.88        10.32 o                         
   8   4   0        378.98        347.94        15.63 o                         
   1   5   0        383.88        384.62         5.47 o                         
   3   5   0        363.36        376.99         6.56 o                         
   5   5   0        132.18        129.32         4.59 o                         
   7   5   0        360.16        357.00        16.53 o                         
   9   5   0         57.42         57.20         6.40 o                         
   0   6   0       6548.28       6743.75        80.08 o                         
   2   6   0       1193.98       1246.13        13.77 o                         
   4   6   0       1895.12       1978.47        26.45 o                         
   6   6   0       3127.17       3209.89        52.83 o                         
   8   6   0        347.06        357.55        20.71 o                         
   1   7   0        187.42        176.18         5.44 o                         
   3   7   0        376.69        361.58        10.54 o                         
   5   7   0        554.71        552.42        22.43 o                         
   7   7   0         18.08         20.92         4.90 o                         
   0   8   0         86.37         89.91        15.72 o                         
   2   8   0        600.09        622.97        17.09 o                         
   4   8   0        180.38        176.84        11.09 o                         
   1   9   0       1016.11       1088.79        40.45 o                         
   1   1   1       2387.21       2493.44        13.57 o                         
   3   1   1      12520.47      12319.33        64.71 o                         
   5   1   1        118.70        111.14         1.73 o                         
   7   1   1       2392.70       2444.92        18.23 o                         
   9   1   1       1584.62       1549.26        16.40 o                         
   0   2   1         19.06         17.58         0.78 o                         
   2   2   1      12479.81      12354.90        61.43 o                         
   4   2   1       3087.09       3091.58        17.68 o                         
   6   2   1        203.92        193.31         3.01 o                         
   8   2   1       4283.42       4242.48        36.32 o                         
  10   2   1        126.71        122.66         6.10 o                         
   1   3   1        436.51        441.28         3.31 o                         
   3   3   1         18.21         16.38         0.84 o                         
   5   3   1        675.87        679.42         6.24 o                         
   7   3   1          0.08          0.26         1.02 o                         
   9   3   1         35.74         31.51         3.05 o                         
   0   4   1        388.15        365.63         4.71 o                         
   2   4   1       3987.51       3950.64        23.07 o                         
   4   4   1       1858.00       1865.17        14.45 o                         
   6   4   1        264.21        259.26         4.97 o                         
   8   4   1       1690.38       1759.93        24.85 o                         
   1   5   1        900.60        900.40         6.63 o                         
   3   5   1       6230.87       6361.20        42.29 o                         
   5   5   1         46.09         41.88         2.42 o                         
   7   5   1       1578.61       1576.90        18.32 o                         
   9   5   1       1113.82       1147.04        45.82 o                         
   0   6   1       1463.28       1565.10        19.73 o                         
   2   6   1          1.91          3.09         1.02 o                         
   4   6   1        271.75        270.41         5.43 o                         
   6   6   1        412.82        402.24         7.80 o                         
   8   6   1          9.37          8.11         2.59 o                         
   1   7   1        618.16        613.07         8.43 o                         
   3   7   1       1070.60       1078.89        11.58 o                         
   5   7   1        466.14        499.98         9.15 o                         
   0   8   1         68.77         78.59         6.70 o                         
   2   8   1       1468.57       1483.14        17.95 o                         
   4   8   1        666.36        694.67        12.89 o                         
   1   9   1        276.06        272.30        12.03 o                         
   0   0   2      19069.74      18402.85       268.86 o                         
   2   0   2        470.40        457.92         4.33 o                         
   4   0   2       3038.48       3129.48        33.80 o                         
   6   0   2       5666.34       5780.14        74.55 o                         
   8   0   2         16.01         17.18         2.50 o                         
  10   0   2       1914.86       1927.86        28.16 o                         
   1   1   2       2557.05       2453.47        13.06 o                         
   3   1   2          1.70          2.25         0.43 o                         
   5   1   2       2785.78       2824.26        23.09 o                         
   7   1   2        134.81        135.64         3.15 o                         
   9   1   2        120.23        131.23         4.39 o                         
   0   2   2       3303.69       3169.82        30.80 o                         
   2   2   2        749.60        715.15         4.78 o                         
   4   2   2        908.56        895.27         7.24 o                         
   6   2   2       1316.75       1341.31        11.57 o                         
   8   2   2        159.72        159.71         4.10 o                         
  10   2   2        373.27        385.50        11.71 o                         
   1   3   2       5597.47       5565.35        29.60 o                         
   3   3   2         57.81         57.81         2.05 o                         
   5   3   2       5861.37       5906.96        37.93 o                         
   7   3   2        613.66        591.06         8.25 o                         
   9   3   2        330.23        310.45         7.25 o                         
   0   4   2       3980.51       3937.80        33.93 o                         
   2   4   2         19.69         22.77         1.18 o                         
   4   4   2        474.67        464.21         5.20 o                         
   6   4   2       1184.67       1157.86        12.00 o                         
   8   4   2         44.67         32.69         2.80 o                         
   1   5   2       1072.60       1056.74         8.85 o                         
   3   5   2        983.01       1002.28         9.34 o                         
   5   5   2        526.71        523.59         7.57 o                         
   7   5   2        752.33        744.52        12.44 o                         
   0   6   2       3269.09       3224.59        34.98 o                         
   2   6   2        300.27        284.15         4.99 o                         
   4   6   2        732.37        700.67         9.16 o                         
   6   6   2       1645.24       1634.26        17.12 o                         
   1   7   2        515.86        515.20         7.65 o                         
   3   7   2         53.67         46.15         3.14 o                         
   5   7   2        881.41        861.34        12.33 o                         
   0   8   2        281.28        273.51         8.68 o                         
   2   8   2        909.16        969.81        13.04 o                         
   1   1   3        978.23        937.98         7.32 o                         
   3   1   3       6276.74       6311.49        37.84 o                         
   5   1   3         62.76         67.52         2.28 o                         
   7   1   3       1513.83       1531.44        14.19 o                         
   9   1   3       1104.05       1102.42        13.08 o                         
   0   2   3         24.40         25.12         1.56 o                         
   2   2   3       5496.77       5485.51        32.30 o                         
   4   2   3       1345.99       1327.03        11.09 o                         
   6   2   3         68.96         70.56         3.09 o                         
   8   2   3       2524.30       2544.67        22.60 o                         
   1   3   3        109.99        105.57         1.94 o                         
   3   3   3         58.11         60.63         1.96 o                         
   5   3   3        264.45        245.46         4.14 o                         
   7   3   3          8.21          8.28         1.51 o                         
   0   4   3        321.34        301.58         5.21 o                         
   2   4   3       2610.01       2559.19        18.24 o                         
   4   4   3       1359.47       1331.82        11.62 o                         
   6   4   3        280.09        281.62         5.11 o                         
   8   4   3       1339.49       1353.28        15.53 o                         
   1   5   3        276.55        264.59         4.28 o                         
   3   5   3       3057.57       3070.76        22.83 o                         
   5   5   3          4.05          7.06         1.66 o                         
   7   5   3        822.84        787.51        10.93 o                         
   0   6   3        575.79        585.99        12.25 o                         
   2   6   3         41.09         36.41         2.21 o                         
   4   6   3         67.12         64.67         3.81 o                         
   6   6   3        151.26        166.65         7.07 o                         
   1   7   3        646.12        645.67         8.81 o                         
   3   7   3        996.45        984.69        13.93 o                         
   0   0   4       7543.80       7802.51        90.77 o                         
   2   0   4        200.76        196.18         4.16 o                         
   4   0   4       1453.64       1455.19        17.75 o                         
   6   0   4       2951.09       2940.26        35.84 o                         
   8   0   4         35.84         42.07         3.87 o                         
   1   1   4        691.57        698.08         6.25 o                         
   3   1   4         26.69         21.34         1.51 o                         
   5   1   4       1022.58       1028.90        10.29 o                         
   7   1   4         34.43         34.55         2.40 o                         
   0   2   4        964.85        962.99        11.20 o                         
   2   2   4        152.56        150.41         2.74 o                         
   4   2   4        254.51        254.63         4.10 o                         
   6   2   4        493.32        484.10         6.87 o                         
   1   3   4       2633.74       2632.73        18.09 o                         
   3   3   4         60.12         60.82         2.50 o                         
   5   3   4       3116.86       3160.42        23.76 o                         
   7   3   4        450.40        459.76         7.39 o                         
   0   4   4       1420.98       1406.86        17.60 o                         
   2   4   4         52.57         45.77         2.07 o                         
   4   4   4        130.38        121.79         3.80 o                         
   6   4   4        464.54        443.60         6.87 o                         
   1   5   4        336.91        328.05         5.20 o                         
   3   5   4        330.42        334.95         5.34 o                         
   5   5   4        183.04        168.42         4.84 o                         
   0   6   4       1986.02       1946.86        24.32 o                         
   2   6   4        284.28        273.38         5.04 o                         
   1   1   5        303.53        309.54         4.87 o                         
   3   1   5       2217.96       2278.86        20.19 o                         
   5   1   5         31.91         37.44         2.48 o                         
   0   2   5         13.55         13.50         1.88 o                         
   2   2   5       1942.11       1956.12        17.22 o                         
   4   2   5        525.52        537.40         7.80 o                         
   1   3   5         41.22         38.32         2.47 o                         
   3   3   5         20.26         24.59         2.18 o                         
   0   4   5        130.93        131.56         6.52 o                         
   2   4   5       1028.85       1021.59        11.19 o                         
   1   5   5        131.65        124.75         4.79 o                         
   0   0   6       2177.34       2430.98        50.28 o                         
                                                                                
