# Supplementary material for: Principles of weakly ordered domains in intermetallics: the cooperative effects of atomic packing and electronics in Fe2Al5
Source: Acta Crystallogr A Found Adv. 2019 Feb 21;75(Pt 2):297–306. doi: 10.1107/S2053273318017461 (PMC6396395; doi:10.1107/S2053273318017461)
Supplement: Supplementary file 4 [file a-75-00297-IIIsup4.hkl]

data_III                                                                        
_shelx_title ' Fredrickson26_300 in Cmcm'                                       
_shelx_refln_list_code          4                                               
_shelx_F_calc_maximum      136.95                                               
_exptl_crystal_F_000       247.13                                               
_reflns_d_resolution_high  0.7016                                               
                                                                                
loop_                                                                           
 _space_group_symop_operation_xyz                                               
 'x, y, z'                                                                      
 '-x, -y, z+1/2'                                                                
 '-x, y, -z+1/2'                                                                
 'x, -y, -z'                                                                    
 'x+1/2, y+1/2, z'                                                              
 '-x+1/2, -y+1/2, z+1/2'                                                        
 '-x+1/2, y+1/2, -z+1/2'                                                        
 'x+1/2, -y+1/2, -z'                                                            
 '-x, -y, -z'                                                                   
 'x, y, -z-1/2'                                                                 
 'x, -y, z-1/2'                                                                 
 '-x, y, z'                                                                     
 '-x+1/2, -y+1/2, -z'                                                           
 'x+1/2, y+1/2, -z-1/2'                                                         
 'x+1/2, -y+1/2, z-1/2'                                                         
 '-x+1/2, y+1/2, z'                                                             
                                                                                
_cell_length_a     7.6508                                                       
_cell_length_b     6.4087                                                       
_cell_length_c     4.2173                                                       
_cell_angle_alpha  90.000                                                       
_cell_angle_beta   90.000                                                       
_cell_angle_gamma  90.000                                                       
                                                                                
_shelx_F_squared_multiplier     1.000                                           
                                                                                
loop_                                                                           
 _refln_index_h                                                                 
 _refln_index_k                                                                 
 _refln_index_l                                                                 
 _refln_F_squared_calc                                                          
 _refln_F_squared_meas                                                          
 _refln_F_squared_sigma                                                         
 _refln_observed_status                                                         
   2   0   0       4063.66       4532.36        43.13 o                         
   4   0   0       8877.89       8915.87        77.44 o                         
   6   0   0      11369.41      11846.82       103.55 o                         
   8   0   0        356.67        343.42        11.08 o                         
  10   0   0       3148.50       3054.58        77.30 o                         
   1   1   0       1006.51       1037.65         7.87 o                         
   3   1   0        754.07        764.39         5.97 o                         
   5   1   0       1459.02       1489.43        11.31 o                         
   7   1   0         20.73         16.34         1.29 o                         
   9   1   0          1.96          1.45         2.10 o                         
   0   2   0       1751.81       1805.10        16.76 o                         
   2   2   0         37.21         38.00         1.03 o                         
   4   2   0        146.17        142.88         2.76 o                         
   6   2   0        499.96        520.74         6.08 o                         
   8   2   0          2.05          3.57         1.71 o                         
  10   2   0        103.98        110.77         7.73 o                         
   1   3   0      13970.24      13611.89        90.58 o                         
   3   3   0       1207.96       1180.54        10.29 o                         
   5   3   0      11370.99      11291.48       103.30 o                         
   7   3   0       1789.11       1776.76        30.20 o                         
   9   3   0        881.53        834.24        23.73 o                         
   0   4   0       2570.12       2544.67        24.02 o                         
   2   4   0        661.26        664.26         6.27 o                         
   4   4   0         40.19         51.48         4.11 o                         
   6   4   0        520.93        501.13        10.61 o                         
   8   4   0        335.85        287.46         9.48 o                         
   1   5   0        387.75        375.30         4.68 o                         
   3   5   0        359.88        365.60         5.74 o                         
   5   5   0        130.06        113.63         4.79 o                         
   7   5   0        347.78        329.53        11.80 o                         
   9   5   0         52.38         56.23         5.94 o                         
   0   6   0       6235.00       6360.87        70.95 o                         
   2   6   0       1158.49       1215.77        12.30 o                         
   4   6   0       1777.44       1858.81        22.84 o                         
   6   6   0       2872.39       2949.51        44.47 o                         
   8   6   0        318.03        331.44        13.42 o                         
   1   7   0        172.33        160.51         4.50 o                         
   3   7   0        340.01        329.51         7.63 o                         
   5   7   0        496.27        492.21        24.91 o                         
   7   7   0         15.40         21.07         4.29 o                         
   0   8   0         88.84        131.27        14.19 o                         
   2   8   0        566.55        592.90        22.33 o                         
   4   8   0        170.28        163.15         8.23 o                         
   1   9   0        923.94        929.81        24.82 o                         
   1   1   1       2378.53       2479.77        12.38 o                         
   3   1   1      12340.76      12211.13        62.47 o                         
   5   1   1        120.18        110.44         1.57 o                         
   7   1   1       2251.08       2311.78        16.25 o                         
   9   1   1       1445.48       1433.90        14.23 o                         
   0   2   1         19.11         18.34         0.73 o                         
   2   2   1      12296.55      12186.31        58.86 o                         
   4   2   1       3004.57       3001.59        15.75 o                         
   6   2   1        198.67        193.44         2.69 o                         
   8   2   1       3925.72       3913.06        31.69 o                         
  10   2   1        116.53        108.40         5.61 o                         
   1   3   1        431.79        439.12         3.03 o                         
   3   3   1         16.31         13.86         0.71 o                         
   5   3   1        651.11        655.13         5.73 o                         
   7   3   1          0.09          0.57         0.94 o                         
   9   3   1         34.18         31.35         2.79 o                         
   0   4   1        395.23        372.80         4.34 o                         
   2   4   1       3889.37       3874.52        21.23 o                         
   4   4   1       1816.91       1807.40        12.19 o                         
   6   4   1        254.74        257.73         4.38 o                         
   8   4   1       1541.07       1566.44        17.01 o                         
   1   5   1        872.35        862.36         6.03 o                         
   3   5   1       5912.07       6028.68        37.63 o                         
   5   5   1         46.33         44.15         2.26 o                         
   7   5   1       1431.54       1421.54        21.45 o                         
   0   6   1       1388.19       1488.47        15.19 o                         
   2   6   1          1.35          2.05         0.88 o                         
   4   6   1        260.83        265.22         4.87 o                         
   6   6   1        373.05        369.45         6.28 o                         
   8   6   1          7.18          9.74         2.66 o                         
   1   7   1        596.82        587.29         7.19 o                         
   3   7   1       1013.14       1000.77         9.94 o                         
   5   7   1        443.91        463.99         7.76 o                         
   0   8   1         67.66         76.73         7.38 o                         
   2   8   1       1324.61       1312.21        14.55 o                         
   4   8   1        602.50        612.99        10.99 o                         
   0   0   2      18755.48      17907.53       167.77 o                         
   2   0   2        463.27        454.90         4.02 o                         
   4   0   2       2937.48       3001.87        26.25 o                         
   6   0   2       5346.66       5378.70        46.04 o                         
   8   0   2         16.57         14.99         2.15 o                         
  10   0   2       1674.89       1638.96        22.64 o                         
   1   1   2       2510.59       2423.36        12.16 o                         
   3   1   2          1.68          2.37         0.41 o                         
   5   1   2       2657.85       2694.69        16.75 o                         
   7   1   2        126.50        122.87         2.82 o                         
   9   1   2        110.19        110.33         3.73 o                         
   0   2   2       3247.01       3123.87        26.47 o                         
   2   2   2        742.48        723.31         4.48 o                         
   4   2   2        875.05        883.49         6.64 o                         
   6   2   2       1248.63       1265.79        10.29 o                         
   8   2   2        149.73        155.36         3.51 o                         
  10   2   2        325.39        343.37         7.57 o                         
   1   3   2       5449.15       5422.94        27.24 o                         
   3   3   2         59.16         57.91         1.68 o                         
   5   3   2       5529.71       5549.41        33.64 o                         
   7   3   2        577.86        575.39         7.43 o                         
   9   3   2        298.22        288.34         7.22 o                         
   0   4   2       3806.05       3799.24        30.74 o                         
   2   4   2         18.87         20.26         1.02 o                         
   4   4   2        449.13        430.30         4.59 o                         
   6   4   2       1080.58       1059.92        10.28 o                         
   8   4   2         38.38         34.21         2.64 o                         
   1   5   2       1036.06       1028.28         7.92 o                         
   3   5   2        935.66        966.84         8.39 o                         
   5   5   2        492.16        481.40         6.21 o                         
   7   5   2        694.07        690.73         9.28 o                         
   0   6   2       3075.56       3066.25        29.03 o                         
   2   6   2        296.47        282.21         5.41 o                         
   4   6   2        683.63        662.75         7.95 o                         
   6   6   2       1497.56       1484.46        14.51 o                         
   1   7   2        463.56        464.88         6.29 o                         
   3   7   2         47.81         42.67         2.66 o                         
   5   7   2        771.14        768.44        10.12 o                         
   0   8   2        264.21        284.60         7.59 o                         
   2   8   2        828.00        886.32        10.93 o                         
   1   1   3        948.30        926.73         5.59 o                         
   3   1   3       5988.24       5991.46        34.03 o                         
   5   1   3         62.49         59.39         2.00 o                         
   7   1   3       1378.97       1388.97        12.22 o                         
   9   1   3        974.47        979.95        10.88 o                         
   0   2   3         22.82         24.06         1.48 o                         
   2   2   3       5233.36       5281.68        29.38 o                         
   4   2   3       1266.69       1258.73         9.90 o                         
   6   2   3         65.68         68.54         2.46 o                         
   8   2   3       2235.15       2261.87        19.10 o                         
   1   3   3        104.26        100.10         1.74 o                         
   3   3   3         53.42         54.56         1.99 o                         
   5   3   3        245.44        231.20         3.68 o                         
   7   3   3          7.73          9.50         1.45 o                         
   0   4   3        317.29        294.27         4.72 o                         
   2   4   3       2467.05       2438.24        16.41 o                         
   4   4   3       1286.76       1282.03        10.52 o                         
   6   4   3        261.04        270.93         4.65 o                         
   8   4   3       1181.47       1195.99        13.13 o                         
   1   5   3        259.17        254.33         3.80 o                         
   3   5   3       2799.56       2879.25        20.24 o                         
   5   5   3          4.05          5.33         1.50 o                         
   7   5   3        720.88        700.69        11.07 o                         
   0   6   3        526.36        548.55         9.24 o                         
   2   6   3         35.78         34.78         1.96 o                         
   4   6   3         63.14         61.38         3.03 o                         
   6   6   3        131.69        147.98         5.00 o                         
   1   7   3        599.84        593.07         7.87 o                         
   3   7   3        909.05        882.03        10.80 o                         
   0   0   4       7028.33       7126.48        79.12 o                         
   2   0   4        185.83        172.19         3.70 o                         
   4   0   4       1328.47       1334.28        19.21 o                         
   6   0   4       2635.61       2633.31        30.47 o                         
   8   0   4         32.92         37.76         3.45 o                         
   1   1   4        655.03        658.18         5.50 o                         
   3   1   4         22.28         16.87         1.26 o                         
   5   1   4        935.65        928.88         8.86 o                         
   7   1   4         32.30         34.44         2.27 o                         
   0   2   4        912.77        910.41         9.93 o                         
   2   2   4        149.19        149.28         2.52 o                         
   4   2   4        238.16        234.85         3.60 o                         
   6   2   4        450.79        448.94         6.05 o                         
   1   3   4       2425.15       2424.82        15.82 o                         
   3   3   4         56.23         53.14         2.21 o                         
   5   3   4       2783.09       2818.48        20.26 o                         
   7   3   4        398.71        401.52         6.14 o                         
   0   4   4       1299.92       1327.27        15.67 o                         
   2   4   4         45.58         42.05         1.87 o                         
   4   4   4        120.26        112.41         3.48 o                         
   6   4   4        406.31        396.56         6.10 o                         
   1   5   4        315.77        299.14         4.56 o                         
   3   5   4        304.56        286.83         4.55 o                         
   5   5   4        166.39        156.31         4.26 o                         
   0   6   4       1765.81       1750.63        20.85 o                         
   2   6   4        260.13        259.13         4.48 o                         
   1   1   5        276.72        283.89         4.44 o                         
   3   1   5       1977.98       1983.66        17.09 o                         
   5   1   5         30.00         35.36         2.25 o                         
   0   2   5         11.41          7.27         1.59 o                         
   2   2   5       1729.82       1722.41        14.65 o                         
   4   2   5        464.00        463.64         6.49 o                         
   1   3   5         36.71         34.75         2.21 o                         
   3   3   5         17.14         19.14         1.92 o                         
   0   4   5        121.34        129.19         6.69 o                         
   2   4   5        909.05        914.08         9.80 o                         
   1   5   5        116.44        120.09         4.65 o                         
   0   0   6       1875.18       2067.19        44.60 o                         
                                                                                
