# Supplementary material for: Principles of weakly ordered domains in intermetallics: the cooperative effects of atomic packing and electronics in Fe2Al5
Source: Acta Crystallogr A Found Adv. 2019 Feb 21;75(Pt 2):297–306. doi: 10.1107/S2053273318017461 (PMC6396395; doi:10.1107/S2053273318017461)
Supplement: Supplementary file 5 [file a-75-00297-IVsup5.hkl]

data_IV                                                                         
_shelx_title ' Fredrickson26_400 in Cmcm'                                       
_shelx_refln_list_code          4                                               
_shelx_F_calc_maximum      136.02                                               
_exptl_crystal_F_000       247.13                                               
_reflns_d_resolution_high  0.6995                                               
                                                                                
loop_                                                                           
 _space_group_symop_operation_xyz                                               
 'x, y, z'                                                                      
 '-x, -y, z+1/2'                                                                
 '-x, y, -z+1/2'                                                                
 'x, -y, -z'                                                                    
 'x+1/2, y+1/2, z'                                                              
 '-x+1/2, -y+1/2, z+1/2'                                                        
 '-x+1/2, y+1/2, -z+1/2'                                                        
 'x+1/2, -y+1/2, -z'                                                            
 '-x, -y, -z'                                                                   
 'x, y, -z-1/2'                                                                 
 'x, -y, z-1/2'                                                                 
 '-x, y, z'                                                                     
 '-x+1/2, -y+1/2, -z'                                                           
 'x+1/2, y+1/2, -z-1/2'                                                         
 'x+1/2, -y+1/2, z-1/2'                                                         
 '-x+1/2, y+1/2, z'                                                             
                                                                                
_cell_length_a     7.6598                                                       
_cell_length_b     6.4183                                                       
_cell_length_c     4.2224                                                       
_cell_angle_alpha  90.000                                                       
_cell_angle_beta   90.000                                                       
_cell_angle_gamma  90.000                                                       
                                                                                
_shelx_F_squared_multiplier     1.000                                           
                                                                                
loop_                                                                           
 _refln_index_h                                                                 
 _refln_index_k                                                                 
 _refln_index_l                                                                 
 _refln_F_squared_calc                                                          
 _refln_F_squared_meas                                                          
 _refln_F_squared_sigma                                                         
 _refln_observed_status                                                         
   2   0   0       4048.39       4483.34        59.44 o                         
   4   0   0       8743.56       8812.47        84.48 o                         
   6   0   0      10946.28      11354.86       105.44 o                         
   8   0   0        339.70        312.76         8.03 o                         
  10   0   0       2834.92       2696.46        67.60 o                         
   1   1   0       1001.88       1047.21         8.13 o                         
   3   1   0        744.98        766.34         5.77 o                         
   5   1   0       1424.59       1468.72        10.92 o                         
   7   1   0         19.36         13.94         0.98 o                         
   9   1   0          1.56          0.00         1.17 o                         
   0   2   0       1745.66       1784.26        16.88 o                         
   2   2   0         40.09         38.67         0.80 o                         
   4   2   0        144.12        146.50         1.86 o                         
   6   2   0        487.94        514.29         5.13 o                         
   8   2   0          1.88          4.32         1.13 o                         
  10   2   0         94.32         98.59         4.26 o                         
   1   3   0      13810.34      13578.99       102.82 o                         
   3   3   0       1201.22       1164.10         9.77 o                         
   5   3   0      10937.31      10741.05        86.62 o                         
   7   3   0       1697.04       1681.71        27.84 o                         
   9   3   0        806.61        786.32        26.69 o                         
   0   4   0       2500.67       2436.84        25.75 o                         
   2   4   0        644.43        645.92         5.58 o                         
   4   4   0         39.88         42.92         1.88 o                         
   6   4   0        485.57        464.06         6.88 o                         
   8   4   0        302.86        266.04         6.63 o                         
   1   5   0        386.79        378.56         3.92 o                         
   3   5   0        357.20        357.42         4.54 o                         
   5   5   0        125.35        119.90         3.03 o                         
   7   5   0        336.06        353.55         7.91 o                         
   9   5   0         47.73         46.73         9.28 o                         
   0   6   0       5939.31       6189.33        71.66 o                         
   2   6   0       1135.70       1173.20        10.99 o                         
   4   6   0       1679.22       1750.02        20.17 o                         
   6   6   0       2653.49       2695.85        47.74 o                         
   8   6   0        295.71        307.72         7.91 o                         
   1   7   0        156.72        141.00         3.13 o                         
   3   7   0        308.47        307.14         5.50 o                         
   5   7   0        443.29        424.06         9.16 o                         
   7   7   0         13.54         12.05         2.38 o                         
   0   8   0         88.58         69.63         6.61 o                         
   2   8   0        533.07        573.99        10.95 o                         
   4   8   0        159.58        160.49         5.33 o                         
   1   9   0        846.27        834.24        18.51 o                         
   1   1   1       2373.86       2474.94        13.31 o                         
   3   1   1      12182.38      12052.69        66.51 o                         
   5   1   1        120.88        112.86         1.18 o                         
   7   1   1       2135.58       2176.10        14.36 o                         
   9   1   1       1330.00       1324.11        11.96 o                         
   0   2   1         19.00         18.28         0.51 o                         
   2   2   1      12135.32      12018.44        62.62 o                         
   4   2   1       2925.92       2931.29        15.39 o                         
   6   2   1        193.64        188.45         2.02 o                         
   8   2   1       3634.81       3618.97        29.14 o                         
  10   2   1        106.29         96.39         3.34 o                         
   1   3   1        426.84        436.02         2.71 o                         
   3   3   1         15.36         12.89         0.69 o                         
   5   3   1        631.39        644.27         4.79 o                         
   7   3   1          0.14          0.20         0.57 o                         
   9   3   1         32.75         27.33         1.77 o                         
   0   4   1        407.69        380.02         3.76 o                         
   2   4   1       3795.14       3740.01        21.15 o                         
   4   4   1       1781.36       1795.24        13.21 o                         
   6   4   1        248.17        253.85         3.31 o                         
   8   4   1       1416.14       1446.29        20.79 o                         
   1   5   1        846.72        853.36         5.76 o                         
   3   5   1       5614.67       5678.34        36.66 o                         
   5   5   1         46.46         43.45         1.55 o                         
   7   5   1       1308.24       1320.63        12.89 o                         
   9   5   1        865.76        848.91        27.56 o                         
   0   6   1       1317.86       1429.14        15.89 o                         
   2   6   1          1.05          1.46         0.54 o                         
   4   6   1        249.68        252.84         3.36 o                         
   6   6   1        338.78        334.31         4.46 o                         
   8   6   1          5.82          5.97         1.34 o                         
   1   7   1        580.96        570.56         5.78 o                         
   3   7   1        958.58        945.22         8.67 o                         
   5   7   1        427.69        440.98         5.79 o                         
   0   8   1         67.75         75.21         3.59 o                         
   2   8   1       1194.31       1195.61        11.98 o                         
   4   8   1        546.51        570.53         8.22 o                         
   1   9   1        224.11        231.71         6.44 o                         
   0   0   2      18501.70      17689.75       179.54 o                         
   2   0   2        454.93        451.67         3.66 o                         
   4   0   2       2855.49       2920.08        30.72 o                         
   6   0   2       5079.96       5086.35        44.91 o                         
   8   0   2         16.50         16.66         1.46 o                         
  10   0   2       1491.28       1488.61        18.46 o                         
   1   1   2       2474.29       2389.96        12.41 o                         
   3   1   2          1.66          2.00         0.27 o                         
   5   1   2       2557.20       2557.45        16.45 o                         
   7   1   2        118.60        114.27         1.89 o                         
   9   1   2        102.20        101.78         2.12 o                         
   0   2   2       3195.77       3063.45        31.50 o                         
   2   2   2        739.79        707.43         4.11 o                         
   4   2   2        847.71        845.38         5.85 o                         
   6   2   2       1191.34       1210.66         9.03 o                         
   8   2   2        141.67        145.21         2.37 o                         
  10   2   2        287.90        293.11         5.05 o                         
   1   3   2       5312.00       5248.43        27.66 o                         
   3   3   2         60.23         56.77         1.08 o                         
   5   3   2       5246.03       5257.84        32.86 o                         
   7   3   2        544.79        524.85         5.66 o                         
   9   3   2        271.60        260.37         5.91 o                         
   0   4   2       3664.46       3685.98        30.56 o                         
   2   4   2         17.84         19.56         0.70 o                         
   4   4   2        430.47        429.00         3.77 o                         
   6   4   2        997.46        991.61         8.55 o                         
   8   4   2         33.60         24.65         1.56 o                         
   1   5   2       1005.91       1003.60         7.01 o                         
   3   5   2        902.32        924.24         7.19 o                         
   5   5   2        462.21        463.26         4.86 o                         
   7   5   2        648.58        668.82         8.13 o                         
   0   6   2       2887.21       2861.13        28.44 o                         
   2   6   2        292.74        277.26         3.34 o                         
   4   6   2        638.99        625.94         6.30 o                         
   6   6   2       1367.36       1355.78        12.65 o                         
   1   7   2        422.03        423.61         4.82 o                         
   3   7   2         41.37         35.42         2.27 o                         
   5   7   2        683.45        681.20         9.19 o                         
   0   8   2        250.29        257.51         5.59 o                         
   2   8   2        763.30        815.66         8.57 o                         
   1   1   3        921.29        896.17         5.13 o                         
   3   1   3       5751.05       5754.54        34.23 o                         
   5   1   3         61.01         60.28         1.36 o                         
   7   1   3       1271.86       1291.91        10.31 o                         
   9   1   3        871.50        882.19         8.38 o                         
   0   2   3         21.34         19.13         0.93 o                         
   2   2   3       5034.50       4996.56        28.93 o                         
   4   2   3       1203.86       1194.19         8.77 o                         
   6   2   3         63.35         65.98         1.60 o                         
   8   2   3       2016.51       2003.51        15.89 o                         
   1   3   3        101.72         96.21         1.23 o                         
   3   3   3         49.18         53.70         1.31 o                         
   5   3   3        233.78        217.71         2.69 o                         
   7   3   3          7.28          7.97         0.91 o                         
   0   4   3        312.91        299.15         3.78 o                         
   2   4   3       2334.95       2319.57        15.29 o                         
   4   4   3       1220.36       1213.08         9.08 o                         
   6   4   3        243.69        240.97         3.33 o                         
   8   4   3       1052.67       1053.97        10.17 o                         
   1   5   3        247.98        242.98         3.72 o                         
   3   5   3       2593.09       2629.07        18.13 o                         
   5   5   3          4.25          6.06         0.94 o                         
   7   5   3        643.90        626.27         6.94 o                         
   0   6   3        489.26        489.42         7.50 o                         
   2   6   3         31.08         27.29         1.24 o                         
   4   6   3         60.68         54.81         1.97 o                         
   6   6   3        117.44        137.98         3.40 o                         
   1   7   3        560.12        552.07         5.77 o                         
   3   7   3        830.51        815.50         8.57 o                         
   0   0   4       6642.07       6757.66        89.97 o                         
   2   0   4        173.20        164.76         2.94 o                         
   4   0   4       1234.15       1229.19        13.43 o                         
   6   0   4       2396.74       2411.51        27.17 o                         
   8   0   4         29.94         30.66         2.16 o                         
   1   1   4        625.58        629.72         4.73 o                         
   3   1   4         19.63         12.83         0.78 o                         
   5   1   4        869.45        859.28         7.26 o                         
   7   1   4         29.87         30.63         1.44 o                         
   0   2   4        869.71        872.30         8.57 o                         
   2   2   4        146.56        141.98         1.82 o                         
   4   2   4        224.71        223.16         2.68 o                         
   6   2   4        416.79        411.30         4.49 o                         
   1   3   4       2258.44       2276.17        14.56 o                         
   3   3   4         52.60         51.29         1.45 o                         
   5   3   4       2524.83       2559.75        17.91 o                         
   7   3   4        356.92        358.27         4.37 o                         
   0   4   4       1210.37       1225.82        13.59 o                         
   2   4   4         40.05         32.15         1.15 o                         
   4   4   4        113.43        105.76         2.21 o                         
   6   4   4        363.38        343.33         4.24 o                         
   1   5   4        300.45        286.42         3.48 o                         
   3   5   4        287.61        271.09         3.33 o                         
   5   5   4        153.36        141.14         2.74 o                         
   0   6   4       1579.58       1560.09        17.43 o                         
   2   6   4        238.86        230.49         3.16 o                         
   1   1   5        254.44        257.84         3.22 o                         
   3   1   5       1797.80       1840.32        15.10 o                         
   5   1   5         27.57         30.11         1.46 o                         
   0   2   5          9.94          7.47         1.05 o                         
   2   2   5       1578.38       1586.12        12.70 o                         
   4   2   5        418.85        417.35         4.79 o                         
   1   3   5         34.40         27.83         1.38 o                         
   3   3   5         14.60         16.85         1.24 o                         
   0   4   5        112.25        115.73         3.66 o                         
   2   4   5        812.12        816.73         7.72 o                         
   1   5   5        106.55        102.40         2.42 o                         
   0   0   6       1669.96       1859.56        36.08 o                         
                                                                                
